# Supplementary material for: Dichloridobis(3,5-dimethyl-1H-pyrazol-4-amine-κN 2)cobalt(II)
Source: Acta Crystallogr Sect E Struct Rep Online. 2008 Jul 9;64(Pt 8):m1012. doi: 10.1107/S1600536808020461 (PMC2961935; doi:10.1107/S1600536808020461)
Supplement: Supplementary file 1 [file e-64-m1012-sup1.cif]

##############################################################################
###                                                                        ###
###        Electronic paper (Acta Crystallographica Section E)             ###
###                                                                        ###
##############################################################################
#                                                                            #
# This CIF contains the data in a paper accepted for publication in Acta     #
# Crystallographica Section E. It conforms to the requirements of Notes      #
# for Authors for Section E, and has been peer reviewed under the auspices   #
# of the IUCr Commission on Journals.                                        #
#                                                                            #
# Full details of the Crystallographic Information File format               #
# are given in the paper "The Crystallographic Information File (CIF):       #
# a New Standard Archive File for Crystallography" by S. R. Hall, F. H.      #
# Allen and I. D. Brown [Acta Cryst. (1991), A47, 655-685].                  #
#                                                                            #
# The current version of the core CIF dictionary is obtainable from          #
# ftp://ftp.iucr.org/pub/cif_core.dic. The current version number is 2.4.    #
#                                                                            #
# Software is freely available for graphical display of the structure(s) in  #
# this CIF.  For information consult the CIF home page http://www.iucr.org/  #
# cif/home.html                                                              #
#                                                                            #
# This file may be used for bona fide research purposes within the           #
# scientific community so long as proper attribution is given to the journal # 
# article from which it was obtained.                                        #
#                                                                            #
##############################################################################
                                             
data_I
_audit_creation_method     SHELXL-97
_chemical_name_systematic
;
Dichloridobis(3,5-dimethyl-1<i>H</i>-pyrazol-4-amine-\kN^2^)cobalt(II)
;
_chemical_name_common     ?
_chemical_formula_moiety     'C10 H18 Cl2 Co N6'
_chemical_formula_sum     'C10 H18 Cl2 Co N6'
_chemical_formula_iupac     '[Co Cl2 (C5 H9 N3)2]'
_chemical_formula_weight     352.13
_chemical_melting_point     ?
_symmetry_cell_setting     triclinic
_symmetry_space_group_name_H-M     'P -1'
_symmetry_space_group_name_Hall     '-P 1'
loop_
    _symmetry_equiv_pos_as_xyz
    'x, y, z'
    '-x, -y, -z'
_cell_length_a     9.182(3)
_cell_length_b     9.191(4)
_cell_length_c     10.085(3)
_cell_angle_alpha     94.807(13)
_cell_angle_beta     106.105(4)
_cell_angle_gamma     107.814(12)
_cell_volume     765.1(5)
_cell_formula_units_Z     2
_cell_measurement_reflns_used     2030
_cell_measurement_theta_min     2.6944
_cell_measurement_theta_max     27.4621
_cell_measurement_temperature     293(2)
_exptl_crystal_description     'plate'
_exptl_crystal_colour     'colourless'
_exptl_crystal_size_max     0.2500
_exptl_crystal_size_mid     0.1500
_exptl_crystal_size_min     0.0400
_exptl_crystal_density_diffrn     1.528
_exptl_crystal_density_meas     ?
_exptl_crystal_density_method     'not measured'
_exptl_crystal_F_000     362
_exptl_absorpt_coefficient_mu     1.466
_exptl_absorpt_correction_type     multi-scan
_exptl_absorpt_process_details     '(CrystalClear; Rigaku, 2005)'
_exptl_absorpt_correction_T_min     0.836
_exptl_absorpt_correction_T_max     0.940
_exptl_special_details
;
;
_diffrn_ambient_temperature     293(2)
_diffrn_radiation_type     MoK\a
_diffrn_radiation_wavelength     0.71073
_diffrn_radiation_source     'fine-focus sealed tube'
_diffrn_radiation_monochromator     graphite
_diffrn_measurement_device_type     'Rigaku Mercury2 (2x2 bin mode)'
_diffrn_measurement_method     'CCD_Profile_fitting'
_diffrn_detector_area_resol_mean     13.6612
_diffrn_reflns_number     7916
_diffrn_reflns_av_R_equivalents     0.0495
_diffrn_reflns_av_sigmaI/netI     0.0612
_diffrn_reflns_theta_min     2.77
_diffrn_reflns_theta_max     27.48
_diffrn_reflns_theta_full     27.48
_diffrn_measured_fraction_theta_max     0.990
_diffrn_measured_fraction_theta_full     0.990
_diffrn_reflns_limit_h_min     -11
_diffrn_reflns_limit_h_max     11
_diffrn_reflns_limit_k_min     -11
_diffrn_reflns_limit_k_max     11
_diffrn_reflns_limit_l_min     -13
_diffrn_reflns_limit_l_max     13
_diffrn_standards_number     3456
_diffrn_standards_interval_count     ?
_diffrn_standards_interval_time     ?
_diffrn_standards_decay_%     ?
_refine_special_details
;
Refinement of <i>F</i>^2^ against ALL reflections. The weighted <i>R</i>-factor
<i>wR</i> and goodness of fit <i>S</i> are based on <i>F</i>^2^, conventional
<i>R</i>-factors <i>R</i> are based on <i>F</i>, with <i>F</i> set to zero for
negative <i>F</i>^2^. The threshold expression of <i>F</i>^2^ >
\s(<i>F</i>^2^) is used only for calculating <i>R</i>-factors(gt) <i>etc</i>.
and is not relevant to the choice of reflections for refinement.
<i>R</i>-factors based on <i>F</i>^2^ are statistically about twice as large
as those based on <i>F</i>, and <i>R</i>- factors based on ALL data will be
even larger.
;
_reflns_number_total     3456
_reflns_number_gt     2579
_reflns_threshold_expression     I>2\s(I)
_refine_ls_structure_factor_coef     Fsqd
_refine_ls_matrix_type     full
_refine_ls_R_factor_all     0.0642
_refine_ls_R_factor_gt     0.0429
_refine_ls_wR_factor_gt     0.0921
_refine_ls_wR_factor_ref     0.1015
_refine_ls_goodness_of_fit_ref     0.983
_refine_ls_restrained_S_all     0.983
_refine_ls_number_reflns     3456
_refine_ls_number_parameters     176
_refine_ls_number_restraints     0
_refine_ls_hydrogen_treatment     constr
_refine_ls_weighting_scheme     calc
_refine_ls_weighting_details
                 'calc w=1/[\s^2^(Fo^2^)+(0.0471P)^2^] where P=(Fo^2^+2Fc^2^)/3'
_atom_sites_solution_hydrogens     geom
_atom_sites_solution_primary     direct
_atom_sites_solution_secondary     difmap
_refine_ls_shift/su_max     0.000
_refine_ls_shift/su_mean     0.000
_refine_diff_density_max     0.349
_refine_diff_density_min     -0.322
_refine_ls_extinction_method     none
_refine_ls_extinction_coef     ?
loop_
    _atom_type_symbol
    _atom_type_description
    _atom_type_scat_dispersion_real
    _atom_type_scat_dispersion_imag
    _atom_type_scat_source
    'C' 'C' 0.0033 0.0016
                         'International Tables Vol C Tables 4.2.6.8 and 6.1.1.4'
    'H' 'H' 0.0000 0.0000
                         'International Tables Vol C Tables 4.2.6.8 and 6.1.1.4'
    'N' 'N' 0.0061 0.0033
                         'International Tables Vol C Tables 4.2.6.8 and 6.1.1.4'
    'Co' 'Co' 0.3494 0.9721
                         'International Tables Vol C Tables 4.2.6.8 and 6.1.1.4'
    'Cl' 'Cl' 0.1484 0.1585
                         'International Tables Vol C Tables 4.2.6.8 and 6.1.1.4'
_computing_data_collection     'CrystalClear (Rigaku, 2005)'
_computing_cell_refinement     'CrystalClear (Rigaku, 2005)'
_computing_data_reduction     'CrystalClear (Rigaku, 2005)'
_computing_structure_solution     'SHELXS97 (Sheldrick, 2008)'
_computing_structure_refinement     'SHELXL97 (Sheldrick, 2008)'
_computing_molecular_graphics     'SHELXTL/PC (Sheldrick, 2008)'
_computing_publication_material     'SHELXTL/PC (Sheldrick, 2008)'
loop_
    _atom_site_type_symbol
    _atom_site_label
    _atom_site_fract_x
    _atom_site_fract_y
    _atom_site_fract_z
    _atom_site_U_iso_or_equiv
    _atom_site_adp_type
    _atom_site_calc_flag
    _atom_site_refinement_flags
    _atom_site_occupancy
    _atom_site_disorder_assembly
    _atom_site_disorder_group
    Co Co1 0.36013(4) 0.23415(4) 0.15884(4) 0.03042(13) Uani d . 1 . .
    Cl Cl1 0.21996(10) 0.22767(10) -0.06317(8) 0.0469(2) Uani d . 1 . .
    Cl Cl2 0.24095(9) 0.03437(9) 0.25653(8) 0.0412(2) Uani d . 1 . .
    C C1 0.4561(3) 0.5640(3) 0.3357(3) 0.0286(6) Uani d . 1 . .
    C C2 0.3704(3) 0.6573(3) 0.3698(3) 0.0287(6) Uani d . 1 . .
    C C3 0.2086(4) 0.5675(3) 0.3138(3) 0.0343(7) Uani d . 1 . .
    C C4 0.6339(4) 0.6063(4) 0.3676(3) 0.0423(8) Uani d . 1 . .
    H H4A 0.6603 0.5134 0.3594 0.064 Uiso calc R 1 . .
    H H4B 0.6879 0.6646 0.4615 0.064 Uiso calc R 1 . .
    H H4C 0.6681 0.6683 0.3025 0.064 Uiso calc R 1 . .
    C C5 0.0604(4) 0.6012(4) 0.3138(4) 0.0548(10) Uani d . 1 . .
    H H5A -0.0320 0.5235 0.2461 0.082 Uiso calc R 1 . .
    H H5B 0.0687 0.7017 0.2900 0.082 Uiso calc R 1 . .
    H H5C 0.0486 0.6001 0.4054 0.082 Uiso calc R 1 . .
    C C6 0.6694(3) 0.2278(3) 0.0980(3) 0.0328(6) Uani d . 1 . .
    C C7 0.7967(3) 0.1765(3) 0.1557(3) 0.0289(6) Uani d . 1 . .
    C C8 0.7838(3) 0.1407(3) 0.2824(3) 0.0322(6) Uani d . 1 . .
    C C9 0.6290(5) 0.2806(5) -0.0382(4) 0.0587(10) Uani d . 1 . .
    H H9A 0.5146 0.2584 -0.0741 0.088 Uiso calc R 1 . .
    H H9B 0.6621 0.2270 -0.1039 0.088 Uiso calc R 1 . .
    H H9C 0.6841 0.3905 -0.0249 0.088 Uiso calc R 1 . .
    C C10 0.8851(4) 0.0783(4) 0.3884(3) 0.0491(9) Uani d . 1 . .
    H H10A 0.8390 0.0580 0.4624 0.074 Uiso calc R 1 . .
    H H10B 0.9923 0.1532 0.4267 0.074 Uiso calc R 1 . .
    H H10C 0.8894 -0.0164 0.3445 0.074 Uiso calc R 1 . .
    N N1 0.3517(3) 0.4248(3) 0.2644(2) 0.0325(5) Uani d . 1 . .
    N N2 0.2026(3) 0.4300(3) 0.2516(3) 0.0382(6) Uani d . 1 . .
    H H2A 0.1144 0.3540 0.2085 0.046 Uiso calc R 1 . .
    N N3 0.4325(3) 0.8117(3) 0.4457(3) 0.0368(6) Uani d . 1 . .
    H H3A 0.3934 0.8723 0.3907 0.044 Uiso d R 1 . .
    H H3B 0.5407 0.8473 0.4675 0.044 Uiso d R 1 . .
    N N4 0.5806(3) 0.2228(3) 0.1851(2) 0.0335(6) Uani d . 1 . .
    N N5 0.6537(3) 0.1685(3) 0.2974(2) 0.0342(6) Uani d . 1 . .
    H H5D 0.6207 0.1541 0.3687 0.041 Uiso calc R 1 . .
    N N6 0.9218(3) 0.1729(3) 0.1011(3) 0.0362(6) Uani d . 1 . .
    H H6A 0.8924 0.1782 0.0093 0.043 Uiso d R 1 . .
    H H6B 0.9413 0.0835 0.1104 0.043 Uiso d R 1 . .
loop_
    _atom_site_aniso_label
    _atom_site_aniso_U_11
    _atom_site_aniso_U_22
    _atom_site_aniso_U_33
    _atom_site_aniso_U_12
    _atom_site_aniso_U_13
    _atom_site_aniso_U_23
    Co1 0.0280(2) 0.0327(2) 0.0333(2) 0.01479(17) 0.00943(16) 0.00507(16)
    Cl1 0.0451(5) 0.0591(5) 0.0349(4) 0.0222(4) 0.0057(3) 0.0085(4)
    Cl2 0.0346(4) 0.0415(4) 0.0474(5) 0.0122(3) 0.0119(3) 0.0154(3)
    C1 0.0293(15) 0.0267(15) 0.0297(15) 0.0091(11) 0.0094(11) 0.0068(11)
    C2 0.0342(16) 0.0288(15) 0.0249(14) 0.0114(12) 0.0116(11) 0.0057(11)
    C3 0.0357(17) 0.0332(17) 0.0374(17) 0.0173(13) 0.0117(13) 0.0038(13)
    C4 0.0331(17) 0.0422(19) 0.049(2) 0.0115(14) 0.0106(14) 0.0073(15)
    C5 0.039(2) 0.048(2) 0.078(3) 0.0178(16) 0.0199(18) -0.0025(18)
    C6 0.0285(16) 0.0401(17) 0.0332(16) 0.0120(12) 0.0133(12) 0.0117(13)
    C7 0.0249(14) 0.0283(15) 0.0322(15) 0.0085(11) 0.0090(11) 0.0005(11)
    C8 0.0262(15) 0.0392(17) 0.0314(16) 0.0140(12) 0.0075(11) 0.0031(12)
    C9 0.056(2) 0.096(3) 0.053(2) 0.045(2) 0.0306(18) 0.044(2)
    C10 0.049(2) 0.070(3) 0.0416(19) 0.0387(18) 0.0132(15) 0.0163(17)
    N1 0.0281(13) 0.0320(14) 0.0392(14) 0.0123(10) 0.0121(10) 0.0027(11)
    N2 0.0237(13) 0.0328(14) 0.0517(17) 0.0064(10) 0.0092(11) -0.0040(12)
    N3 0.0401(15) 0.0314(14) 0.0364(14) 0.0109(11) 0.0113(11) 0.0016(11)
    N4 0.0322(14) 0.0442(15) 0.0313(14) 0.0198(11) 0.0122(10) 0.0122(11)
    N5 0.0347(14) 0.0486(16) 0.0309(13) 0.0232(12) 0.0165(10) 0.0146(11)
    N6 0.0297(14) 0.0422(15) 0.0398(15) 0.0145(11) 0.0148(11) 0.0033(11)
_geom_special_details
;
All e.s.d.'s (except the e.s.d. in the dihedral angle between two l.s. planes)
are estimated using the full covariance matrix. The cell e.s.d.'s are taken
into account individually in the estimation of e.s.d.'s in distances, angles
and torsion angles; correlations between e.s.d.'s in cell parameters are only
used when they are defined by crystal symmetry. An approximate (isotropic)
treatment of cell e.s.d.'s is used for estimating e.s.d.'s involving l.s.
planes.
;
loop_
    _geom_bond_atom_site_label_1
    _geom_bond_atom_site_label_2
    _geom_bond_site_symmetry_2
    _geom_bond_distance
    _geom_bond_publ_flag
    Co1 N4 . 2.003(2) ?
    Co1 N1 . 2.006(2) ?
    Co1 Cl1 . 2.2373(10) ?
    Co1 Cl2 . 2.2829(11) ?
    C1 N1 . 1.337(3) ?
    C1 C2 . 1.409(4) ?
    C1 C4 . 1.490(4) ?
    C2 C3 . 1.384(4) ?
    C2 N3 . 1.416(3) ?
    C3 N2 . 1.341(4) ?
    C3 C5 . 1.486(4) ?
    C4 H4A . 0.9600 ?
    C4 H4B . 0.9600 ?
    C4 H4C . 0.9600 ?
    C5 H5A . 0.9600 ?
    C5 H5B . 0.9600 ?
    C5 H5C . 0.9600 ?
    C6 N4 . 1.349(3) ?
    C6 C7 . 1.391(4) ?
    C6 C9 . 1.483(4) ?
    C7 C8 . 1.373(4) ?
    C7 N6 . 1.412(3) ?
    C8 N5 . 1.340(3) ?
    C8 C10 . 1.488(4) ?
    C9 H9A . 0.9600 ?
    C9 H9B . 0.9600 ?
    C9 H9C . 0.9600 ?
    C10 H10A . 0.9600 ?
    C10 H10B . 0.9600 ?
    C10 H10C . 0.9600 ?
    N1 N2 . 1.355(3) ?
    N2 H2A . 0.8600 ?
    N3 H3A . 0.9000 ?
    N3 H3B . 0.9000 ?
    N4 N5 . 1.364(3) ?
    N5 H5D . 0.8600 ?
    N6 H6A . 0.9001 ?
    N6 H6B . 0.9000 ?
loop_
    _geom_angle_atom_site_label_1
    _geom_angle_atom_site_label_2
    _geom_angle_atom_site_label_3
    _geom_angle_site_symmetry_1
    _geom_angle_site_symmetry_3
    _geom_angle
    _geom_angle_publ_flag
    N4 Co1 N1 . . 116.07(10) ?
    N4 Co1 Cl1 . . 114.54(7) ?
    N1 Co1 Cl1 . . 103.32(8) ?
    N4 Co1 Cl2 . . 103.72(7) ?
    N1 Co1 Cl2 . . 104.88(8) ?
    Cl1 Co1 Cl2 . . 114.26(4) ?
    N1 C1 C2 . . 109.4(2) ?
    N1 C1 C4 . . 122.5(2) ?
    C2 C1 C4 . . 128.1(3) ?
    C3 C2 C1 . . 106.1(2) ?
    C3 C2 N3 . . 125.5(2) ?
    C1 C2 N3 . . 128.4(3) ?
    N2 C3 C2 . . 106.3(2) ?
    N2 C3 C5 . . 122.1(3) ?
    C2 C3 C5 . . 131.6(3) ?
    C1 C4 H4A . . 109.5 ?
    C1 C4 H4B . . 109.5 ?
    H4A C4 H4B . . 109.5 ?
    C1 C4 H4C . . 109.5 ?
    H4A C4 H4C . . 109.5 ?
    H4B C4 H4C . . 109.5 ?
    C3 C5 H5A . . 109.5 ?
    C3 C5 H5B . . 109.5 ?
    H5A C5 H5B . . 109.5 ?
    C3 C5 H5C . . 109.5 ?
    H5A C5 H5C . . 109.5 ?
    H5B C5 H5C . . 109.5 ?
    N4 C6 C7 . . 109.9(3) ?
    N4 C6 C9 . . 122.4(3) ?
    C7 C6 C9 . . 127.7(3) ?
    C8 C7 C6 . . 106.2(2) ?
    C8 C7 N6 . . 126.4(3) ?
    C6 C7 N6 . . 127.3(3) ?
    N5 C8 C7 . . 107.2(2) ?
    N5 C8 C10 . . 122.7(3) ?
    C7 C8 C10 . . 130.0(3) ?
    C6 C9 H9A . . 109.5 ?
    C6 C9 H9B . . 109.5 ?
    H9A C9 H9B . . 109.5 ?
    C6 C9 H9C . . 109.5 ?
    H9A C9 H9C . . 109.5 ?
    H9B C9 H9C . . 109.5 ?
    C8 C10 H10A . . 109.5 ?
    C8 C10 H10B . . 109.5 ?
    H10A C10 H10B . . 109.5 ?
    C8 C10 H10C . . 109.5 ?
    H10A C10 H10C . . 109.5 ?
    H10B C10 H10C . . 109.5 ?
    C1 N1 N2 . . 106.1(2) ?
    C1 N1 Co1 . . 137.05(19) ?
    N2 N1 Co1 . . 116.27(17) ?
    C3 N2 N1 . . 112.1(2) ?
    C3 N2 H2A . . 124.0 ?
    N1 N2 H2A . . 124.0 ?
    C2 N3 H3A . . 109.0 ?
    C2 N3 H3B . . 109.1 ?
    H3A N3 H3B . . 108.0 ?
    C6 N4 N5 . . 105.4(2) ?
    C6 N4 Co1 . . 132.8(2) ?
    N5 N4 Co1 . . 120.26(18) ?
    C8 N5 N4 . . 111.3(2) ?
    C8 N5 H5D . . 124.3 ?
    N4 N5 H5D . . 124.3 ?
    C7 N6 H6A . . 109.9 ?
    C7 N6 H6B . . 109.9 ?
    H6A N6 H6B . . 108.5 ?
loop_
    _geom_hbond_atom_site_label_D
    _geom_hbond_atom_site_label_H
    _geom_hbond_atom_site_label_A
    _geom_hbond_site_symmetry_A
    _geom_hbond_distance_DH
    _geom_hbond_distance_HA
    _geom_hbond_distance_DA
    _geom_hbond_angle_DHA
    C9 H9A Cl1 . 0.96 2.67 3.570(5) 156.8
    N2 H2A N6 1_455 0.86 1.98 2.835(3) 175.3
    N5 H5D N3 2_666 0.86 2.08 2.919(4) 163.6
    N3 H3A Cl2 1_565 0.90 2.56 3.452(3) 169.2
    N6 H6B Cl1 2_655 0.90 2.72 3.457(3) 140.1
data_global
_journal_date_recd_electronic     2008-06-26
_journal_date_accepted     2008-07-03
_journal_name_full     'Acta Crystallographica, Section E'
_journal_year     2008
_journal_volume     64
_journal_issue      8
_journal_page_first     m1012
_journal_page_last     m1012
_journal_paper_category     QM
_journal_coeditor_code     RZ2230
_publ_contact_author_name     'Xing-Wei Cai'
_publ_contact_author_address
;
School of Materials Science and Engineering, Jiangsu University of Science
 and Technology, Zhenjiang, Jiangsu 212003, People's Republic of China
;
_publ_contact_author_email     xin883@163.com
_publ_contact_author_fax     ?
_publ_contact_author_phone     ?
_publ_section_title
;
Dichloridobis(3,5-dimethyl-1<i>H</i>-pyrazol-4-amine-\k<i>N</i>^2^)cobalt(II)
;
loop_
    _publ_author_name
    _publ_author_footnote
    _publ_author_address
    'Cai, Xing-Wei' .
;
School of Materials Science and Engineering
Jiangsu University of Science and Technology,
Zhenjiang, Jiangsu 212003, People's Republic of China
;
    'Zhao, Yu-Yuan' .
;
School of Materials Science and Engineering
Jiangsu University of Science and Technology,
Zhenjiang, Jiangsu 212003, People's Republic of China
;
    'Han, Guang-Fan' .
;
School of Materials Science and Engineering
Jiangsu University of Science and Technology,
Zhenjiang, Jiangsu 212003, People's Republic of China
;
