# Supplementary material for: Dichloridobis(3,5-dimethyl-1H-pyrazol-4-amine-κN 2)cobalt(II)
Source: Acta Crystallogr Sect E Struct Rep Online. 2008 Jul 9;64(Pt 8):m1012. doi: 10.1107/S1600536808020461 (PMC2961935; doi:10.1107/S1600536808020461)
Supplement: Supplementary file 2 [file e-64-m1012-Isup2.hkl]

# 
# h,k,l, Fc-squared, Fo-squared, sigma(Fo-squared) and status flag 
# 
data_I
_shelx_title ' zh in P-1' 
_shelx_refln_list_code          4 
_shelx_F_calc_maximum      146.06 
_exptl_crystal_F_000       362.00 
_reflns_d_resolution_high  0.7701 
 
loop_ 
 _symmetry_equiv_pos_as_xyz 
 'x, y, z' 
 '-x, -y, -z' 
 
_cell_length_a     9.1820 
_cell_length_b     9.1906 
_cell_length_c    10.0852 
_cell_angle_alpha  94.807 
_cell_angle_beta  106.105 
_cell_angle_gamma 107.814 
 
_shelx_F_squared_multiplier     1.000 
 
loop_ 
 _refln_index_h 
 _refln_index_k 
 _refln_index_l 
 _refln_F_squared_calc 
 _refln_F_squared_meas 
 _refln_F_squared_sigma 
 _refln_observed_status 
   2   0   0     4793.23     5427.18    145.40 o 
   3   0   0     1291.88     1329.44     44.51 o 
   4   0   0      856.67      917.83     37.90 o 
   5   0   0     1731.89     1941.74     68.18 o 
   6   0   0       23.48       28.86     16.40 o 
   7   0   0     2670.08     2735.59     72.95 o 
   8   0   0      163.10      150.09     21.33 o 
   9   0   0      310.02      313.05     30.12 o 
  10   0   0      129.23      145.82     24.60 o 
 -11   1   0       17.74        9.88     13.99 o 
 -10   1   0       43.94       47.25     13.80 o 
  -9   1   0      600.90      550.10     25.12 o 
  -8   1   0       16.03       20.65      8.20 o 
  -7   1   0       42.69       52.81     14.29 o 
  -6   1   0       88.79       78.95     13.13 o 
  -5   1   0      715.93      809.69     27.05 o 
  -4   1   0      374.84      394.23      9.55 o 
  -3   1   0     2856.41     3208.23     72.06 o 
  -2   1   0     1848.73     1975.85     35.46 o 
  -1   1   0      833.54      737.71     19.41 o 
   1   1   0       22.41       20.16      1.73 o 
   2   1   0       49.77       47.25      2.90 o 
   3   1   0      514.78      468.16     20.04 o 
   4   1   0      109.79      104.74      5.42 o 
   5   1   0      430.95      412.92     18.85 o 
   6   1   0     1406.06     1488.38     48.67 o 
   7   1   0       58.58       66.60     11.25 o 
   8   1   0      335.29      335.44     28.88 o 
   9   1   0      118.45      195.18     58.69 o 
  10   1   0        2.88       -3.41     11.81 o 
 -11   2   0       56.27       50.16     13.88 o 
 -10   2   0        0.39        0.24     13.76 o 
  -9   2   0       27.38       30.47      9.11 o 
  -8   2   0        1.26        3.20     10.07 o 
  -7   2   0      451.72      453.45     50.49 o 
  -6   2   0      175.85      172.72     12.18 o 
  -5   2   0       41.25       40.76      4.20 o 
  -4   2   0     2462.70     2482.33     45.42 o 
  -3   2   0     4128.78     4163.42    109.50 o 
  -2   2   0        1.76        8.92      7.93 o 
  -1   2   0     1022.92     1076.54     29.55 o 
   0   2   0     5331.07     4892.73    164.96 o 
   1   2   0     4131.92     4186.48    109.01 o 
   2   2   0        2.72        1.09      3.32 o 
   3   2   0      602.53      531.67     14.63 o 
   4   2   0     1482.53     1550.92     30.00 o 
   5   2   0      566.68      556.47     25.77 o 
   6   2   0      167.52      173.19     23.21 o 
   7   2   0      398.98      480.08     31.04 o 
   8   2   0       14.05       19.43     10.50 o 
   9   2   0       73.03       74.54     19.95 o 
 -11   3   0       49.61       53.93     14.68 o 
 -10   3   0        2.52        4.51      8.23 o 
  -9   3   0      357.57      325.53     31.05 o 
  -8   3   0      864.67      867.28     41.88 o 
  -7   3   0      136.69      112.60      9.96 o 
  -6   3   0      766.14      711.56     22.27 o 
  -5   3   0        3.83        7.28      2.88 o 
  -4   3   0       69.80       63.58      5.96 o 
  -3   3   0       53.42       39.38      4.74 o 
  -2   3   0      169.18      200.66      8.75 o 
  -1   3   0       81.65       61.02      5.43 o 
   0   3   0     1843.72     1846.97     39.70 o 
   1   3   0      753.55      746.03     15.36 o 
   2   3   0       20.19        7.51      4.92 o 
   3   3   0       73.88      116.59      7.09 o 
   4   3   0      168.36      150.52     18.49 o 
   5   3   0      291.11      270.14     12.97 o 
   6   3   0       39.99       46.28      9.36 o 
   7   3   0       52.24       61.43     13.59 o 
   8   3   0        0.61        5.14     12.21 o 
   9   3   0        0.88        4.70      9.66 o 
 -11   4   0       25.70       20.99      8.29 o 
 -10   4   0       17.30       18.82      8.08 o 
  -9   4   0        1.77       -2.57      8.72 o 
  -8   4   0      337.07      346.45     27.25 o 
  -7   4   0      225.32      254.28     14.30 o 
  -6   4   0      184.75      160.33      9.62 o 
  -5   4   0     3208.88     3257.15     90.70 o 
  -4   4   0      281.91      278.07     10.83 o 
  -3   4   0      183.96      187.38     10.84 o 
  -2   4   0      277.69      253.55      9.19 o 
  -1   4   0      566.13      537.10     19.53 o 
   0   4   0     1389.27     1450.80     28.51 o 
   1   4   0      760.77      690.90     16.78 o 
   2   4   0      999.82     1019.87     48.68 o 
   3   4   0      246.33      289.66     12.37 o 
   4   4   0        8.80       10.40      5.61 o 
   5   4   0      170.39      151.56     10.10 o 
   6   4   0       72.53       83.07     15.85 o 
   7   4   0       68.44       78.83     15.22 o 
   8   4   0       49.68       39.77     12.28 o 
 -11   5   0        3.94        8.97     26.44 o 
 -10   5   0      118.43      113.46     17.58 o 
  -9   5   0      673.04      674.13     31.25 o 
  -8   5   0      684.19      632.78     16.93 o 
  -7   5   0     1334.96     1288.41     22.96 o 
  -6   5   0     1543.69     1664.30     37.94 o 
  -5   5   0       70.89       73.72      8.96 o 
  -4   5   0        0.02        0.57      2.62 o 
  -3   5   0        4.56        6.80      2.71 o 
  -2   5   0     1569.67     1521.44     57.31 o 
  -1   5   0     1798.64     1677.97     43.80 o 
   0   5   0     3714.50     4064.85     68.86 o 
   1   5   0     3949.67     4281.85     72.90 o 
   2   5   0        3.94        6.91      6.02 o 
   3   5   0      207.87      185.62     12.20 o 
   4   5   0       18.22       17.08      4.53 o 
   5   5   0      225.48      211.08     15.26 o 
   6   5   0      497.42      518.88     69.40 o 
   7   5   0       20.60       30.39     13.09 o 
   8   5   0      104.44      104.14     20.33 o 
 -11   6   0       22.60       25.29     10.04 o 
 -10   6   0       27.22       27.89      8.91 o 
  -9   6   0      150.27      123.79     17.66 o 
  -8   6   0      673.78      662.69     21.06 o 
  -7   6   0       41.63       40.64      6.81 o 
  -6   6   0      107.94       93.96     12.41 o 
  -5   6   0      129.11      128.76     11.24 o 
  -4   6   0      189.35      175.97      9.67 o 
  -3   6   0     1070.00     1195.88     60.32 o 
  -2   6   0        3.92       15.90      9.72 o 
  -1   6   0     1740.27     1693.75     99.14 o 
   0   6   0      708.46      767.32     23.10 o 
   1   6   0      130.66      126.36      9.75 o 
   2   6   0      137.10      110.47     12.11 o 
   3   6   0        7.85       10.15      5.31 o 
   4   6   0      152.07      144.66     13.94 o 
   5   6   0       35.43       29.97      6.94 o 
   6   6   0      198.71      157.03     44.59 o 
   7   6   0      153.82      152.54     41.50 o 
 -11   7   0        7.35       12.16      6.16 o 
 -10   7   0      134.25      147.50     38.11 o 
  -9   7   0       55.65       49.49      8.48 o 
  -8   7   0       23.97       27.80      7.27 o 
  -7   7   0        2.62        3.84     10.02 o 
  -6   7   0      315.82      333.35     13.77 o 
  -5   7   0      444.06      406.92     12.18 o 
  -4   7   0      187.84      186.75     17.07 o 
  -3   7   0      964.67      972.46     37.48 o 
  -2   7   0      572.26      550.04     31.63 o 
  -1   7   0       30.84       30.51     23.47 o 
   0   7   0      100.59      121.51     16.00 o 
   1   7   0      375.78      404.21     37.44 o 
   2   7   0      193.84      182.91     18.03 o 
   3   7   0        8.37        9.50      4.47 o 
   4   7   0       69.50       69.69      9.83 o 
   5   7   0      137.07      153.26     44.76 o 
 -10   8   0        0.15      -16.98     16.98 o 
  -9   8   0       32.82       50.07     13.64 o 
  -8   8   0      448.52      442.28     80.27 o 
  -7   8   0      199.65      209.63     16.95 o 
  -6   8   0       92.27       97.77     12.53 o 
  -5   8   0      167.87      183.95     14.63 o 
  -4   8   0      200.84      239.42     18.38 o 
  -3   8   0      100.79      110.26     18.91 o 
  -2   8   0        0.49       -0.61     10.41 o 
  -1   8   0      100.90      123.88     14.91 o 
   0   8   0        0.84        6.88      7.82 o 
   1   8   0        0.00       -6.42      9.66 o 
   2   8   0        6.99       26.41     10.12 o 
   3   8   0      184.77      184.10     19.41 o 
   4   8   0       19.76       38.90     15.90 o 
   5   8   0       17.15       57.73     24.68 o 
 -10   9   0        8.51       12.88     16.90 o 
  -9   9   0      176.21      189.71     22.67 o 
  -8   9   0        9.66        6.58     20.87 o 
  -7   9   0      249.45      249.17     18.97 o 
  -6   9   0      145.26      153.34     27.98 o 
  -5   9   0      175.48      156.06     16.31 o 
  -4   9   0       77.86       59.73     19.45 o 
  -3   9   0       42.94       46.99     12.74 o 
  -2   9   0       87.08      120.31     16.07 o 
  -1   9   0        2.53       -8.17     10.05 o 
   0   9   0      149.84      148.20     20.03 o 
   1   9   0      345.96      349.61     36.68 o 
   2   9   0        0.13        5.23      9.78 o 
   3   9   0       12.92       14.84      8.61 o 
   4   9   0       10.84      -13.39     16.15 o 
  -9  10   0       37.65       26.12     11.28 o 
  -8  10   0      399.81      386.04     24.05 o 
  -7  10   0       17.16       28.44     13.18 o 
  -6  10   0      157.82      149.48     16.10 o 
  -5  10   0      116.07      108.14     14.46 o 
  -4  10   0       13.26       15.01      9.20 o 
  -3  10   0       29.88       35.56     11.71 o 
  -2  10   0        6.61       16.86     11.46 o 
  -1  10   0      392.45      370.95     31.08 o 
   0  10   0       95.98       94.10     16.37 o 
   1  10   0       89.49       98.33     16.43 o 
   2  10   0       56.43       41.25     12.91 o 
  -7  11   0       92.14      129.70     23.26 o 
  -6  11   0       12.51       28.98     12.68 o 
  -5  11   0        0.02       15.48     11.04 o 
  -4  11   0        0.22       12.47      7.19 o 
  -3  11   0      129.26      116.13     21.77 o 
  -2  11   0      113.36      142.95     35.14 o 
  -1  11   0       32.36       19.10     12.04 o 
   0  11   0      108.80      109.94     20.02 o 
   0 -11   1       63.61       66.53     17.45 o 
   1 -11   1       74.45       86.04     18.53 o 
   2 -11   1        1.26        1.98      8.51 o 
   3 -11   1       88.18       98.31     14.81 o 
   4 -11   1      264.17      279.08     44.13 o 
   5 -11   1       23.93       11.57     11.64 o 
   6 -11   1       11.06       19.79     12.16 o 
   7 -11   1       60.26       94.04     16.93 o 
  -2 -10   1        2.14       -9.26      9.26 o 
  -1 -10   1      245.71      244.49     26.50 o 
   0 -10   1       45.57       48.03     16.56 o 
   1 -10   1       87.87       60.84     15.92 o 
   2 -10   1      188.01      200.22     33.30 o 
   3 -10   1       32.57       22.54      8.31 o 
   4 -10   1       20.11       23.27     14.89 o 
   5 -10   1        5.20       23.22     13.35 o 
   6 -10   1      266.70      283.77     21.49 o 
   7 -10   1       75.72       66.08     29.20 o 
   8 -10   1       21.54       16.42     15.23 o 
  -4  -9   1        1.91        9.37     14.14 o 
  -3  -9   1      102.59       96.27     16.99 o 
  -2  -9   1      146.83      157.47     18.33 o 
  -1  -9   1        9.00       19.61     13.89 o 
   0  -9   1      389.85      452.62     44.93 o 
   1  -9   1      177.70      176.33     19.80 o 
   2  -9   1       17.63       17.57     11.43 o 
   3  -9   1        2.20       17.07     13.64 o 
   4  -9   1        3.32        8.88     10.81 o 
   5  -9   1      341.66      361.17     57.06 o 
   6  -9   1        9.63       -5.61     10.06 o 
   7  -9   1      303.81      351.11     22.59 o 
   8  -9   1      252.16      229.20     18.11 o 
   9  -9   1        7.90       12.22      9.52 o 
  -5  -8   1       16.79       35.72     24.43 o 
  -4  -8   1      188.08      184.15     20.48 o 
  -3  -8   1        0.15        5.92      8.41 o 
  -2  -8   1      341.55      400.51     36.18 o 
  -1  -8   1       68.83       78.48     16.87 o 
   0  -8   1      183.49      165.01     18.97 o 
   1  -8   1      153.10      187.03     21.36 o 
   2  -8   1       25.61       25.86     16.52 o 
   3  -8   1      311.12      342.43     21.70 o 
   4  -8   1       23.04       19.50     14.06 o 
   5  -8   1      655.55      680.68     26.59 o 
   6  -8   1      513.02      493.92     22.06 o 
   7  -8   1        7.37        8.13      5.78 o 
   8  -8   1      179.87      155.56     22.15 o 
   9  -8   1        3.63      -11.46     15.64 o 
  10  -8   1       33.07       21.84     23.34 o 
  -6  -7   1       42.33       23.09     12.67 o 
  -5  -7   1        6.86       14.54      6.58 o 
  -4  -7   1       76.93       82.30     10.73 o 
  -3  -7   1      250.92      231.51     13.02 o 
  -2  -7   1       61.64       52.02      8.17 o 
  -1  -7   1      652.58      623.91     15.37 o 
   0  -7   1      132.72      142.07      8.78 o 
   1  -7   1       88.91       73.03     12.22 o 
   2  -7   1      307.99      303.19     23.87 o 
   3  -7   1       52.01       33.20     15.44 o 
   4  -7   1      801.84      755.27     22.46 o 
   5  -7   1      392.86      389.69     13.14 o 
   6  -7   1      434.17      414.08     15.88 o 
   7  -7   1       94.03       91.32     10.20 o 
   8  -7   1       24.99       19.72      5.51 o 
   9  -7   1        5.14        8.55      5.09 o 
  10  -7   1        1.04        7.88      5.04 o 
  -7  -6   1        2.01       25.20     13.72 o 
  -6  -6   1      310.76      317.49     31.75 o 
  -5  -6   1       30.34       30.45      7.55 o 
  -4  -6   1       15.60       11.59      8.06 o 
  -3  -6   1      111.34      106.59      9.64 o 
  -2  -6   1      175.73      178.30     10.82 o 
  -1  -6   1      500.53      513.37     18.18 o 
   0  -6   1       16.62       18.64      4.25 o 
   1  -6   1     1369.36     1467.20     39.37 o 
   2  -6   1      386.77      370.77     10.02 o 
   3  -6   1       21.01       18.25      4.38 o 
   4  -6   1      103.14       96.52      7.12 o 
   5  -6   1      956.96      912.02     25.75 o 
   6  -6   1      452.06      439.77     16.46 o 
   7  -6   1      102.52      103.11     10.30 o 
   8  -6   1      303.01      288.98     28.95 o 
   9  -6   1      111.01      116.72     20.40 o 
  10  -6   1      103.35      114.49     26.90 o 
  11  -6   1        0.82       22.59     18.49 o 
  -8  -5   1      131.26      125.05     20.25 o 
  -7  -5   1      151.44      130.92     18.55 o 
  -6  -5   1        0.07        3.54      5.97 o 
  -5  -5   1       53.90       56.39      7.41 o 
  -4  -5   1       90.99       95.73      9.25 o 
  -3  -5   1      413.03      396.01     16.02 o 
  -2  -5   1      713.10      702.51     24.25 o 
  -1  -5   1      242.31      219.08      9.40 o 
   0  -5   1     1845.73     1886.29     34.85 o 
   1  -5   1      139.44      128.79      7.90 o 
   2  -5   1      320.38      293.46      9.03 o 
   3  -5   1      575.09      669.87     22.77 o 
   4  -5   1      748.79      773.22     43.10 o 
   5  -5   1       78.49       85.03     10.18 o 
   6  -5   1       49.42       55.65      7.49 o 
   7  -5   1      427.25      389.03     25.49 o 
   8  -5   1      204.07      196.51     12.21 o 
   9  -5   1        1.05        5.47     12.55 o 
  10  -5   1       81.85       74.09     25.06 o 
  11  -5   1       56.47       41.20     13.26 o 
  -9  -4   1      179.58      117.54     43.42 o 
  -8  -4   1        6.46        1.80     13.09 o 
  -7  -4   1       73.87       60.09     13.19 o 
  -6  -4   1       20.72       37.11     10.62 o 
  -5  -4   1        1.26       -1.72      4.98 o 
  -4  -4   1       64.66       84.68      7.28 o 
  -3  -4   1       84.89       81.72      7.06 o 
  -2  -4   1     2025.72     1865.11     37.61 o 
  -1  -4   1      874.60      831.53     26.45 o 
   0  -4   1     1342.83     1415.70     33.82 o 
   1  -4   1     2171.85     2026.11     39.78 o 
   2  -4   1      535.26      524.68     12.58 o 
   3  -4   1        0.40       13.01      6.75 o 
   4  -4   1      434.39      455.20     18.89 o 
   5  -4   1      569.35      534.62     20.81 o 
   6  -4   1     1544.04     1613.20     53.80 o 
   7  -4   1        1.64       13.93      5.89 o 
   8  -4   1      822.63      889.11     27.97 o 
   9  -4   1      178.76      186.28     24.11 o 
  10  -4   1        5.32       14.44     10.85 o 
  11  -4   1        1.46        4.67     10.99 o 
  -9  -3   1       62.55       27.78     13.80 o 
  -8  -3   1      138.09      144.48     38.57 o 
  -7  -3   1       24.44       24.21      6.50 o 
  -6  -3   1       83.03       67.64     10.98 o 
  -5  -3   1       28.08       18.88      5.05 o 
  -4  -3   1      819.38      834.00     25.75 o 
  -3  -3   1     2965.05     2878.45     53.27 o 
  -2  -3   1      306.13      268.14     14.64 o 
  -1  -3   1     4816.90     5041.37    154.19 o 
   0  -3   1     1598.43     1559.56     60.29 o 
   1  -3   1     1570.25     1569.26     32.74 o 
   2  -3   1      117.47      124.50      8.10 o 
   3  -3   1       80.36       71.54      6.19 o 
   4  -3   1     2330.27     2193.83     41.74 o 
   5  -3   1      199.31      202.96     10.15 o 
   6  -3   1     1751.12     1856.75     70.22 o 
   7  -3   1     1039.87     1069.95     33.55 o 
   8  -3   1      159.49      149.35     19.09 o 
   9  -3   1        5.41        3.98      6.34 o 
  10  -3   1        3.49        7.17     19.53 o 
  11  -3   1       42.41       32.54     12.08 o 
 -10  -2   1       36.33       28.32     10.99 o 
  -9  -2   1      159.28      186.82     35.56 o 
  -8  -2   1       12.03       -2.59     14.14 o 
  -7  -2   1       76.75       61.99     19.58 o 
  -6  -2   1      143.78      162.12     14.71 o 
  -5  -2   1     1217.82     1292.48     46.63 o 
  -4  -2   1      100.37      112.16      7.82 o 
  -3  -2   1     1337.89     1380.05     48.69 o 
  -2  -2   1     4252.90     4408.88    109.30 o 
  -1  -2   1      849.53      955.42     17.79 o 
   0  -2   1       73.97       65.87     18.25 o 
   1  -2   1      246.40      276.39     16.89 o 
   2  -2   1      929.28      790.97     21.78 o 
   3  -2   1     1716.00     1684.00     30.72 o 
   4  -2   1      963.14      979.13     29.29 o 
   5  -2   1     3604.41     3506.96     60.36 o 
   6  -2   1       12.27       18.93      3.37 o 
   7  -2   1       83.93      103.51     16.79 o 
   8  -2   1        1.59       15.54      8.47 o 
   9  -2   1       92.62       92.53     17.97 o 
  10  -2   1       98.05      100.51     15.44 o 
 -10  -1   1       24.83       23.00     15.86 o 
  -9  -1   1       23.87       20.23     10.25 o 
  -8  -1   1      397.22      364.51     27.70 o 
  -7  -1   1     1156.31     1154.17     52.04 o 
  -6  -1   1       58.15       66.68     17.40 o 
  -5  -1   1      566.71      509.33     22.63 o 
  -4  -1   1      183.40      169.85     13.05 o 
  -3  -1   1      374.83      300.80      9.24 o 
  -2  -1   1      585.32      648.99     12.09 o 
  -1  -1   1     6743.76     6419.01    106.44 o 
   0  -1   1     7795.24     7048.30    197.98 o 
   1  -1   1      839.87      744.29     14.03 o 
   2  -1   1      430.77      398.41     11.74 o 
   3  -1   1     3111.36     3161.64     58.51 o 
   4  -1   1     2411.38     2490.61     47.46 o 
   5  -1   1        0.90        0.94      2.83 o 
   6  -1   1     1075.55     1150.03     43.04 o 
   7  -1   1      242.02      276.06     22.67 o 
   8  -1   1       90.65       62.18     14.08 o 
   9  -1   1       14.22       17.18     14.18 o 
  10  -1   1       34.36       33.66     12.04 o 
 -11   0   1       13.98        1.84     17.82 o 
 -10   0   1       57.29       69.60     21.50 o 
  -9   0   1      544.50      592.31     38.07 o 
  -8   0   1       42.67       33.79     12.67 o 
  -7   0   1      734.63      830.95     34.72 o 
  -5   0   1       32.99        4.43     11.80 o 
  -4   0   1        0.12        7.61      9.45 o 
  -3   0   1      177.69      166.49      4.36 o 
  -2   0   1     5340.81     5749.11    144.27 o 
   1   0   1     1815.23     1746.18     24.01 o 
   2   0   1        3.98        2.29      3.26 o 
   3   0   1      154.62      162.15      7.51 o 
   4   0   1       59.24       54.80      6.76 o 
   5   0   1      312.41      283.43     14.41 o 
   6   0   1      240.70      209.29     19.47 o 
   7   0   1      169.02      169.71     20.41 o 
   8   0   1      153.98      138.14     20.73 o 
   9   0   1      189.38      168.76     23.37 o 
  10   0   1       37.05       29.72     12.73 o 
 -11   1   1       73.26       74.28     17.01 o 
 -10   1   1       65.25       42.56     15.85 o 
  -9   1   1      152.49      170.63     25.43 o 
  -8   1   1      218.19      228.86     32.88 o 
  -7   1   1       42.41       43.19     11.08 o 
  -6   1   1        0.26       23.07      9.58 o 
  -5   1   1        9.37        4.43     11.04 o 
  -4   1   1      586.01      589.39     18.11 o 
  -3   1   1     3548.28     3563.07     98.16 o 
  -2   1   1       13.55       19.11      5.31 o 
  -1   1   1     1149.27     1202.02     14.10 o 
   0   1   1     2490.97     2369.42     50.30 o 
   1   1   1       59.05       60.84      8.78 o 
   2   1   1     1385.81     1388.28     24.85 o 
   3   1   1        3.74        1.72      4.37 o 
   4   1   1     1145.72     1228.61     24.91 o 
   5   1   1       69.90       69.32     10.34 o 
   6   1   1      366.18      391.26     27.04 o 
   7   1   1      547.08      566.82     25.25 o 
   8   1   1       12.44        2.19      8.77 o 
   9   1   1      305.63      320.74     41.54 o 
  10   1   1        4.56        6.88      9.79 o 
 -11   2   1       22.05        9.79     12.97 o 
 -10   2   1      509.86      532.40     32.19 o 
  -9   2   1      287.06      301.61     25.63 o 
  -8   2   1      275.53      282.46     27.33 o 
  -7   2   1     1348.48     1315.63     91.23 o 
  -6   2   1        7.28        6.85      3.80 o 
  -5   2   1      272.45      265.97      8.96 o 
  -4   2   1      234.85      275.17     11.25 o 
  -3   2   1     5259.86     5313.13    106.58 o 
  -2   2   1     2767.17     2975.70     57.41 o 
  -1   2   1     3378.58     3304.13    111.47 o 
   0   2   1    21332.78    20959.50    340.66 o 
   1   2   1     1067.48     1116.35     20.74 o 
   2   2   1      180.72      223.63      8.20 o 
   3   2   1      335.67      320.28     11.44 o 
   4   2   1     1107.12     1210.85     25.36 o 
   5   2   1     1484.26     1516.54     46.71 o 
   6   2   1        8.16       16.61     14.10 o 
   7   2   1      767.58      839.48     30.40 o 
   8   2   1       12.61       22.14     19.12 o 
   9   2   1        5.97        6.45     11.08 o 
 -11   3   1       37.13       23.19     33.80 o 
 -10   3   1        2.23        0.68      6.04 o 
  -9   3   1      245.67      237.36     27.94 o 
  -8   3   1        9.04        9.51      6.93 o 
  -7   3   1        0.77        2.37      6.90 o 
  -6   3   1       33.65       28.47      5.13 o 
  -5   3   1      630.38      730.85     18.63 o 
  -4   3   1      904.88      920.34     39.85 o 
  -3   3   1      836.55      812.23     19.93 o 
  -2   3   1     5270.16     5384.47    101.03 o 
  -1   3   1      992.70      874.89     63.29 o 
   0   3   1        3.10        1.26      2.98 o 
   1   3   1     2355.34     2354.32     40.21 o 
   2   3   1       53.93       76.97      9.43 o 
   3   3   1      754.04      819.55     27.08 o 
   4   3   1      531.72      546.42     23.69 o 
   5   3   1      355.75      328.84     12.88 o 
   6   3   1      238.76      235.24     21.70 o 
   7   3   1       25.40       34.01     15.14 o 
   8   3   1        4.92        6.31      4.84 o 
   9   3   1        3.66        7.37      5.17 o 
 -11   4   1       57.77       34.97     12.82 o 
 -10   4   1      134.55      139.33     20.84 o 
  -9   4   1      301.92      285.61     27.34 o 
  -8   4   1        5.15        2.69      4.66 o 
  -7   4   1     2346.09     2370.31     93.20 o 
  -6   4   1     1424.76     1436.69     43.41 o 
  -5   4   1        0.17        4.91      4.22 o 
  -4   4   1      946.33     1006.05     22.49 o 
  -3   4   1     2546.45     2486.95     75.11 o 
  -2   4   1      579.55      628.87     28.78 o 
  -1   4   1      251.40      277.33     18.32 o 
   0   4   1     3574.40     3588.71    154.06 o 
   1   4   1     1700.29     1701.98     73.06 o 
   2   4   1       12.69       18.66      4.22 o 
   3   4   1      692.67      673.77     24.86 o 
   4   4   1     1566.38     1673.87     25.06 o 
   5   4   1      496.27      466.63     15.34 o 
   6   4   1       48.80       39.21      8.22 o 
   7   4   1      109.95       90.51     16.06 o 
   8   4   1       41.06       48.06      9.11 o 
 -11   5   1       42.70       27.98     11.38 o 
 -10   5   1      110.49      116.68     18.14 o 
  -9   5   1      393.87      408.44     26.19 o 
  -8   5   1     1292.78     1266.71     52.11 o 
  -7   5   1        9.52       12.19      6.22 o 
  -6   5   1      314.67      295.20     31.18 o 
  -5   5   1       47.57       50.14      6.30 o 
  -4   5   1      428.52      405.43     10.28 o 
  -3   5   1      949.59      972.25     39.33 o 
  -2   5   1        3.05       -2.76      9.96 o 
  -1   5   1     3441.95     3651.83    110.43 o 
   0   5   1      246.56      267.93     14.18 o 
   1   5   1       45.99       37.68      6.30 o 
   2   5   1        9.53        9.76      5.06 o 
   3   5   1      222.76      254.22     16.25 o 
   4   5   1       92.23       83.22      9.30 o 
   5   5   1        2.71        3.34      8.80 o 
   6   5   1       82.59       78.59     14.46 o 
   7   5   1        7.06        1.30      8.91 o 
 -11   6   1        4.94        0.51      9.81 o 
 -10   6   1      457.55      450.96     55.97 o 
  -9   6   1       70.24       65.05     10.01 o 
  -8   6   1       43.51       44.44      6.96 o 
  -7   6   1        5.98        5.22      4.36 o 
  -6   6   1      186.99      180.27     10.08 o 
  -5   6   1        0.52        3.08      3.93 o 
  -4   6   1        0.49        2.72      2.24 o 
  -3   6   1      857.35      918.49     47.06 o 
  -2   6   1      666.45      586.14     26.17 o 
  -1   6   1      268.22      238.33     15.67 o 
   0   6   1     1077.47     1230.55     54.71 o 
   1   6   1      930.42      848.06     39.49 o 
   2   6   1       45.11       39.05      8.41 o 
   3   6   1       57.37       55.55     11.34 o 
   4   6   1       59.58       55.10      9.01 o 
   5   6   1      127.58      129.51     19.12 o 
   6   6   1       18.86       15.67     11.60 o 
 -11   7   1       90.21      107.34     32.46 o 
 -10   7   1      110.96      131.32     38.73 o 
  -9   7   1      368.08      377.72     35.67 o 
  -8   7   1      144.74      156.02     12.97 o 
  -7   7   1      328.72      322.96     32.84 o 
  -6   7   1       37.10       29.18      5.49 o 
  -5   7   1       69.85       92.67     13.97 o 
  -4   7   1     1566.35     1555.77     67.60 o 
  -3   7   1       46.83       32.47     13.51 o 
  -2   7   1      682.97      656.71     36.02 o 
  -1   7   1      285.15      258.79     30.45 o 
   0   7   1      214.87      261.03     24.21 o 
   1   7   1        2.10        7.45      9.95 o 
   2   7   1       84.38       65.25     13.89 o 
   3   7   1       67.53       60.59     15.27 o 
   4   7   1       25.76       21.63      6.15 o 
   5   7   1       81.42       74.12     22.92 o 
   6   7   1      108.90      132.94     27.44 o 
 -10   8   1       77.01      165.65     25.18 o 
  -9   8   1        0.05        5.49      8.80 o 
  -8   8   1      118.48      133.30     14.85 o 
  -7   8   1        2.06        1.08     10.38 o 
  -6   8   1        5.34       15.93     10.17 o 
  -5   8   1       44.04       63.97     12.50 o 
  -4   8   1      108.23      140.38     20.54 o 
  -3   8   1      484.43      518.27     36.81 o 
  -2   8   1       67.15       69.93     36.14 o 
  -1   8   1      683.90      713.60     39.45 o 
   0   8   1       60.41       60.53     17.15 o 
   1   8   1        5.24        9.42      8.41 o 
   2   8   1       85.07       79.79     15.69 o 
   3   8   1       20.06       38.73     12.97 o 
 -10   9   1       57.36       46.51     20.58 o 
  -9   9   1      204.79      211.81     19.40 o 
  -8   9   1      312.31      302.26     19.83 o 
  -7   9   1        2.47       38.56     21.96 o 
  -6   9   1      650.85      618.85     76.34 o 
  -5   9   1      466.89      508.91     25.40 o 
  -4   9   1        0.39       10.25     11.47 o 
  -3   9   1       57.25       60.30     14.13 o 
  -2   9   1      185.58      190.70     21.59 o 
  -1   9   1      166.71      175.06     20.53 o 
   0   9   1        6.21        6.31      9.20 o 
   1   9   1      110.34      100.38     15.98 o 
   2   9   1       80.95       79.44     16.69 o 
   3   9   1        2.79       -0.73      6.98 o 
  -9  10   1       16.24       -3.18     13.30 o 
  -8  10   1      139.37      158.67     16.87 o 
  -7  10   1      113.05      103.44     15.66 o 
  -6  10   1       15.33       27.44     12.89 o 
  -5  10   1        8.50        4.16     11.73 o 
  -4  10   1       72.38       74.14     17.78 o 
  -3  10   1      190.02      165.75     23.26 o 
  -2  10   1       84.94      103.75     19.70 o 
  -1  10   1       54.81       39.71     13.64 o 
   0  10   1      142.48      137.86     21.95 o 
   1  10   1       34.64       25.14     11.95 o 
   2  10   1        0.03        2.03     10.36 o 
  -7  11   1        1.04       -3.11     10.91 o 
  -6  11   1       34.09       53.54     18.41 o 
  -5  11   1       47.28       65.05     17.47 o 
  -4  11   1       91.09       72.03     29.20 o 
  -3  11   1        0.15        8.91      7.49 o 
  -2  11   1       91.39       89.51     19.79 o 
  -1  11   1       27.31       13.42      9.19 o 
   0 -11   2        1.51       16.12     11.16 o 
   1 -11   2        5.21       22.28      9.87 o 
   2 -11   2       59.40       42.53     13.89 o 
   3 -11   2      104.53       93.52     21.08 o 
   4 -11   2       18.42       23.10     10.33 o 
   5 -11   2      156.70      167.36     21.58 o 
   6 -11   2        6.01        5.19     14.39 o 
   7 -11   2       19.27       26.55     11.58 o 
  -3 -10   2        6.01       15.73     14.14 o 
  -2 -10   2       11.41       17.15      9.52 o 
  -1 -10   2       27.73       39.58     11.98 o 
   0 -10   2      191.56      214.28     24.05 o 
   1 -10   2      256.81      304.54     31.22 o 
   2 -10   2        1.50        7.20     12.55 o 
   3 -10   2      246.91      256.75     30.81 o 
   4 -10   2      221.72      231.55     24.70 o 
   5 -10   2       30.66       27.53     14.93 o 
   6 -10   2       25.36       18.82     10.62 o 
   7 -10   2       37.36       61.66     13.82 o 
   8 -10   2      136.18      161.15     28.53 o 
  -4  -9   2        6.73       10.37     10.54 o 
  -3  -9   2       20.64       24.75      9.67 o 
  -2  -9   2       30.22       34.77     11.27 o 
  -1  -9   2       24.50       27.56      9.64 o 
   0  -9   2        2.10        0.63      7.63 o 
   1  -9   2       17.75       24.98     10.64 o 
   2  -9   2        6.88       17.61     10.96 o 
   3  -9   2       44.45       54.14     10.23 o 
   4  -9   2      171.40      169.45     17.07 o 
   5  -9   2        2.13       -2.06     10.67 o 
   6  -9   2        7.17        3.28      9.77 o 
   8  -9   2       87.45       94.72     12.97 o 
   9  -9   2       58.62       85.33     21.25 o 
  -5  -8   2       17.83       20.33     16.15 o 
  -4  -8   2       42.83       48.27     11.73 o 
  -3  -8   2      282.55      264.00     24.22 o 
  -2  -8   2       98.17       57.13     14.45 o 
  -1  -8   2      965.29     1058.96     32.71 o 
   0  -8   2       34.04       40.67     11.15 o 
   1  -8   2        4.05        5.00      5.66 o 
   2  -8   2        0.58       -4.21     10.33 o 
   3  -8   2      345.06      363.27     20.41 o 
   4  -8   2     1057.59     1066.06     32.83 o 
   5  -8   2       58.67       49.81      7.42 o 
   6  -8   2      388.34      381.03     18.74 o 
   7  -8   2       83.93       82.59     12.78 o 
   8  -8   2        1.41        4.85      5.06 o 
   9  -8   2        2.11       -8.00      8.00 o 
  10  -8   2      105.96       68.68     23.93 o 
  -6  -7   2       36.62       20.32     11.75 o 
  -5  -7   2      155.65      155.97     14.55 o 
  -4  -7   2       16.40       26.07      8.13 o 
  -3  -7   2      476.24      521.24     17.85 o 
  -2  -7   2      474.18      490.68     17.19 o 
  -1  -7   2      107.43      109.90      8.38 o 
   0  -7   2      368.52      372.51     14.24 o 
   1  -7   2        9.82       12.34      4.35 o 
   2  -7   2       12.55        9.67      7.22 o 
   3  -7   2      104.20      105.76      7.73 o 
   4  -7   2      422.10      418.46     18.75 o 
   5  -7   2     1481.11     1572.26     41.54 o 
   6  -7   2       66.69       55.55      7.50 o 
   7  -7   2      544.51      533.32     24.55 o 
   8  -7   2       88.19       97.39     12.37 o 
   9  -7   2        9.44        6.56      7.03 o 
  10  -7   2       26.23        8.66      8.59 o 
  -7  -6   2       39.47       49.90     11.11 o 
  -6  -6   2        0.34        7.74     11.13 o 
  -5  -6   2      332.45      341.67     19.42 o 
  -4  -6   2      801.51      848.43     26.93 o 
  -3  -6   2        4.12        4.50      6.22 o 
  -2  -6   2      380.34      385.83     18.32 o 
  -1  -6   2      377.63      361.26     13.86 o 
   0  -6   2      623.50      635.91     29.05 o 
   1  -6   2      469.77      477.49     22.06 o 
   2  -6   2        4.10       11.54      4.65 o 
   3  -6   2     2922.43     3130.96     55.64 o 
   4  -6   2      673.29      692.00     20.19 o 
   5  -6   2      498.33      480.64     21.78 o 
   6  -6   2      460.91      457.05     16.83 o 
   7  -6   2      128.57      121.99     10.79 o 
   8  -6   2        2.28        6.70      6.57 o 
   9  -6   2       20.71       16.61      8.69 o 
  10  -6   2      283.11      289.31     33.59 o 
  -8  -5   2       28.11       21.44      7.98 o 
  -6  -5   2      395.55      387.99     20.78 o 
  -5  -5   2      420.31      396.67     14.15 o 
  -4  -5   2       13.31       20.44      7.77 o 
  -3  -5   2       36.90       38.75      6.46 o 
  -2  -5   2      443.77      424.86     18.87 o 
  -1  -5   2        3.02        2.16      4.21 o 
   0  -5   2       34.08       33.63      5.29 o 
   1  -5   2     1354.92     1350.26     31.47 o 
   2  -5   2     2038.36     2139.38     45.29 o 
   3  -5   2      321.09      277.04     11.66 o 
   4  -5   2     1008.15      953.05     62.29 o 
   5  -5   2     1005.74     1075.79     35.59 o 
   6  -5   2       37.21       44.55      6.69 o 
   7  -5   2       49.00       43.92      8.22 o 
   8  -5   2       36.27       48.71     15.26 o 
   9  -5   2      437.79      460.37     32.38 o 
  10  -5   2       23.42       23.85      8.96 o 
  -9  -4   2       52.03       37.58     13.64 o 
  -8  -4   2       65.44       83.22     27.36 o 
  -7  -4   2       15.95       25.04     10.43 o 
  -6  -4   2      212.59      208.92     22.55 o 
  -5  -4   2        1.06        1.33      9.07 o 
  -4  -4   2      277.33      272.42     17.38 o 
  -3  -4   2       63.65       48.99      6.97 o 
  -2  -4   2      428.31      462.99     13.77 o 
  -1  -4   2     1539.22     1500.19     57.93 o 
   0  -4   2     1559.98     1404.49     28.41 o 
   1  -4   2       52.96       65.30      5.71 o 
   2  -4   2        1.87        9.08      4.65 o 
   3  -4   2      202.19      173.73      8.43 o 
   4  -4   2      121.06      124.65      9.80 o 
   5  -4   2       86.38       74.94      8.63 o 
   6  -4   2      129.76      117.39     16.82 o 
   7  -4   2       74.59       77.14      8.32 o 
   8  -4   2        1.35       -6.85     11.46 o 
   9  -4   2      157.25      158.42     20.71 o 
  10  -4   2      188.86      202.18     26.26 o 
  -9  -3   2       93.40       91.59     13.85 o 
  -8  -3   2      130.02      136.76     16.27 o 
  -7  -3   2        0.62       -1.34     10.33 o 
  -6  -3   2        2.34       -1.40     13.01 o 
  -5  -3   2      802.43      809.21     21.39 o 
  -4  -3   2       65.07       64.18      6.09 o 
  -3  -3   2     1944.78     1851.11     53.74 o 
  -2  -3   2     1491.77     1348.58     27.72 o 
  -1  -3   2     1190.29     1144.71     46.09 o 
   0  -3   2      647.70      596.25     16.53 o 
   1  -3   2      225.70      258.78      8.96 o 
   2  -3   2     1266.89     1295.43     24.66 o 
   3  -3   2       75.52       60.34      7.23 o 
   4  -3   2     2045.30     2031.68     37.70 o 
   5  -3   2      699.64      713.37     22.66 o 
   6  -3   2       51.41       45.36      7.36 o 
   7  -3   2       59.94       50.14     16.22 o 
   8  -3   2       92.90      108.72     15.40 o 
   9  -3   2       99.81      118.79     21.45 o 
  10  -3   2        3.04       -3.87     10.98 o 
 -10  -2   2       71.21       55.89     15.46 o 
  -9  -2   2      302.39      290.99     27.63 o 
  -8  -2   2       16.10       22.51     13.05 o 
  -7  -2   2       13.04       11.12     14.39 o 
  -6  -2   2        9.18       13.75     10.98 o 
  -5  -2   2      646.90      706.19     24.19 o 
  -4  -2   2     1756.92     1881.77     63.73 o 
  -3  -2   2      208.41      186.30     12.66 o 
  -2  -2   2     7033.53     6978.73    119.33 o 
  -1  -2   2      625.82      572.65     19.96 o 
   0  -2   2     4676.59     4640.39     81.35 o 
   1  -2   2        2.82        0.09      6.96 o 
   2  -2   2      112.89      127.74      7.40 o 
   3  -2   2      912.33      823.36     40.67 o 
   4  -2   2      509.64      530.25     13.69 o 
   5  -2   2     2520.73     2607.19     65.91 o 
   6  -2   2     1252.04     1261.00     58.47 o 
   7  -2   2      189.84      191.09     19.77 o 
   8  -2   2      175.10      175.52     19.29 o 
   9  -2   2       18.01        9.27      8.22 o 
  10  -2   2       41.20       24.33     13.19 o 
 -10  -1   2       82.70       77.68     13.42 o 
  -9  -1   2       47.85       52.10     13.16 o 
  -8  -1   2       99.07      121.21     35.51 o 
  -7  -1   2      262.93      236.57     16.62 o 
  -6  -1   2      407.93      364.33     19.86 o 
  -5  -1   2      260.69      246.95      6.40 o 
  -4  -1   2     1785.52     1952.37     58.07 o 
  -3  -1   2     5104.56     4908.03     77.04 o 
  -2  -1   2      307.83      321.77      9.35 o 
  -1  -1   2      628.64      709.28     18.03 o 
   0  -1   2     5901.61     5610.81     84.59 o 
   1  -1   2     2126.07     1996.45     50.48 o 
   2  -1   2     4276.53     4480.29    100.40 o 
   3  -1   2       53.02       42.98      5.27 o 
   4  -1   2     4957.48     5347.13    101.26 o 
   5  -1   2      539.30      603.63     22.18 o 
   6  -1   2      418.18      411.11     31.04 o 
   7  -1   2      178.43      162.01     22.87 o 
   8  -1   2       12.99        7.49      9.04 o 
   9  -1   2      169.01      154.49     19.58 o 
  10  -1   2        7.07        4.79      6.61 o 
 -11   0   2        7.05       15.98     17.15 o 
 -10   0   2        0.03       -7.79     12.54 o 
  -9   0   2      209.70      240.72     19.08 o 
  -8   0   2      121.61      124.68     13.63 o 
  -7   0   2      149.58      180.56     14.50 o 
  -6   0   2       60.01       42.66      9.59 o 
  -4   0   2      949.37      969.55     20.85 o 
  -3   0   2       10.48        3.35      4.48 o 
  -2   0   2      121.29      106.93     10.02 o 
  -1   0   2       10.95       14.27      3.09 o 
   0   0   2     5073.52     4882.94     90.35 o 
   1   0   2      236.91      311.21      9.13 o 
   2   0   2     5211.91     5340.38     84.17 o 
   3   0   2      971.04      880.69     27.15 o 
   4   0   2      534.27      531.92     14.80 o 
   5   0   2      887.75      881.36     35.10 o 
   6   0   2       65.01       78.83     17.95 o 
   7   0   2      381.69      314.83     34.09 o 
   8   0   2       36.27       17.61      9.50 o 
   9   0   2      310.74      321.35     30.68 o 
  10   0   2      160.98      191.81     37.35 o 
 -11   1   2        8.21      -14.64     14.64 o 
 -10   1   2      405.89      459.04     33.71 o 
  -9   1   2       25.98       12.53     13.09 o 
  -8   1   2      349.86      316.24     43.38 o 
  -7   1   2      464.34      499.94     35.30 o 
  -6   1   2        0.93        9.90      9.09 o 
  -5   1   2      171.46      167.80      6.58 o 
  -4   1   2      112.97      118.77      5.91 o 
  -3   1   2     4139.41     4670.34     73.05 o 
  -2   1   2     1922.81     2022.52     33.50 o 
  -1   1   2     2386.82     2654.93     68.48 o 
   0   1   2     3808.90     3967.98    123.60 o 
   1   1   2     1131.13     1155.85     26.36 o 
   2   1   2      412.42      391.62     11.99 o 
   3   1   2      615.56      589.40     12.76 o 
   4   1   2     1170.77     1328.63     29.03 o 
   5   1   2      253.89      264.51     11.61 o 
   6   1   2        0.91      -11.50     12.30 o 
   7   1   2       61.14       92.34     17.64 o 
   8   1   2       82.70       73.73     15.85 o 
   9   1   2       15.14       19.49     13.24 o 
 -11   2   2      121.28      112.81     15.41 o 
 -10   2   2      171.71      139.13     38.90 o 
  -9   2   2      825.26      858.68     42.33 o 
  -8   2   2       31.92       31.82     11.44 o 
  -7   2   2       66.85       60.23     14.89 o 
  -6   2   2      177.08      230.51      8.34 o 
  -5   2   2       47.22       25.96      4.84 o 
  -4   2   2     4056.03     4183.97     73.04 o 
  -3   2   2        4.49        4.19      5.86 o 
  -2   2   2     3912.89     3694.89     70.76 o 
  -1   2   2        3.18        0.18      5.44 o 
   0   2   2      601.70      651.72     15.78 o 
   1   2   2      232.59      254.26      9.16 o 
   2   2   2       59.14       38.41      4.68 o 
   3   2   2     1176.59     1159.74     54.87 o 
   4   2   2       71.47       73.18      6.52 o 
   5   2   2      235.22      224.16     11.84 o 
   6   2   2      182.79      166.84     21.06 o 
   7   2   2        0.68       14.35      9.21 o 
   8   2   2        2.64       -2.92     10.84 o 
   9   2   2       50.60       34.50     10.42 o 
 -11   3   2      157.58      163.14     38.11 o 
 -10   3   2       88.53       90.43     15.56 o 
  -9   3   2       59.95       97.97     22.50 o 
  -8   3   2       85.36      130.84     17.48 o 
  -7   3   2        4.05       24.87     13.36 o 
  -6   3   2      592.91      604.86     23.09 o 
  -5   3   2        1.75       11.52      5.65 o 
  -4   3   2     3449.17     3645.23     64.80 o 
  -3   3   2     5865.94     5699.88    104.82 o 
  -2   3   2       31.53       34.75      3.19 o 
  -1   3   2     1921.23     1672.23     55.59 o 
   0   3   2      201.65      166.15      7.13 o 
   1   3   2      286.44      210.48      9.25 o 
   2   3   2       15.42       11.48      3.49 o 
   3   3   2      111.78      108.67      8.70 o 
   4   3   2     1344.50     1493.43     44.50 o 
   5   3   2        0.33        1.26      3.80 o 
   6   3   2      496.03      492.88     23.38 o 
   7   3   2      126.67      121.22     20.40 o 
   8   3   2        3.88       -1.90     13.09 o 
 -11   4   2        0.19        5.14     10.67 o 
 -10   4   2      242.26      243.90     25.63 o 
  -9   4   2      246.50      247.07     23.76 o 
  -8   4   2      183.86      139.06     21.84 o 
  -7   4   2        6.80        6.08      6.84 o 
  -6   4   2      144.39      171.08      9.41 o 
  -5   4   2     1531.16     1591.63     31.78 o 
  -4   4   2      514.77      488.78     17.36 o 
  -3   4   2     1196.76     1264.77     55.01 o 
  -2   4   2      727.58      887.13     21.75 o 
  -1   4   2       11.20       10.09      3.67 o 
   0   4   2      725.39      843.86     21.71 o 
   1   4   2       72.20       48.12      6.76 o 
   2   4   2      809.68      844.33     41.20 o 
   3   4   2     1161.44     1186.61     44.03 o 
   4   4   2      295.66      309.99     16.09 o 
   5   4   2      568.48      587.01     23.11 o 
   6   4   2       19.14        6.98     12.55 o 
   7   4   2       48.85       50.84     10.34 o 
   8   4   2       29.83       24.30     11.48 o 
 -11   5   2       56.87       68.70     22.59 o 
 -10   5   2       93.34       69.24     16.06 o 
  -9   5   2        1.20        9.25      7.46 o 
  -8   5   2        1.02       -2.92      6.19 o 
  -7   5   2      477.29      470.26     16.26 o 
  -6   5   2      908.70      996.44     40.91 o 
  -5   5   2      356.60      362.11     18.46 o 
  -4   5   2      994.15      996.95     25.36 o 
  -3   5   2      502.15      550.74     21.41 o 
  -2   5   2        1.33        6.05      8.29 o 
  -1   5   2        3.96        8.55      1.55 o 
   0   5   2      809.77      836.74     45.78 o 
   1   5   2     2234.55     2334.77    100.25 o 
   2   5   2       74.49       59.37      7.88 o 
   3   5   2      709.88      770.16     42.56 o 
   4   5   2       97.59      103.97     13.31 o 
   5   5   2       17.42       25.44     10.43 o 
   6   5   2        7.24       12.41      6.72 o 
   7   5   2       34.04       38.71     21.04 o 
 -11   6   2       16.64       24.23      9.55 o 
 -10   6   2      174.00      185.71     41.41 o 
  -9   6   2      369.26      329.02     19.82 o 
  -8   6   2       11.16       12.49      4.99 o 
  -7   6   2      404.33      398.53     15.61 o 
  -6   6   2      181.62      200.69     13.47 o 
  -5   6   2      218.36      224.47     24.60 o 
  -4   6   2        0.90       10.45     10.92 o 
  -3   6   2      645.90      638.20     28.10 o 
  -2   6   2      604.53      705.79     37.35 o 
  -1   6   2      262.56      269.39     19.96 o 
   0   6   2       35.00       18.76      6.90 o 
   1   6   2      406.58      431.37     36.19 o 
   2   6   2      121.43      130.92     14.12 o 
   3   6   2        0.81       -1.47      5.41 o 
   4   6   2       66.13       52.92     10.94 o 
   5   6   2       41.76       27.36     10.88 o 
   6   6   2       26.15       38.32     18.91 o 
 -10   7   2      156.51      177.17     25.93 o 
  -9   7   2      290.37      266.45     27.25 o 
  -8   7   2      382.41      349.70     20.09 o 
  -7   7   2       27.47       14.48      5.99 o 
  -6   7   2      171.23      149.10     15.18 o 
  -5   7   2      340.28      337.32     27.44 o 
  -4   7   2      733.97      711.86     36.14 o 
  -2   7   2       22.18       22.56      7.42 o 
  -1   7   2      514.44      539.45     51.66 o 
   0   7   2       11.38       17.29      7.17 o 
   1   7   2       16.27       34.36     11.11 o 
   2   7   2       94.08       96.47     14.67 o 
   3   7   2      237.24      244.60     26.19 o 
   4   7   2      186.07      190.66     24.76 o 
   5   7   2        5.77       15.73     18.07 o 
 -10   8   2      291.14      340.66     31.29 o 
  -9   8   2       70.67       77.78     13.18 o 
  -8   8   2        3.56        6.36      9.38 o 
  -7   8   2        0.41       15.35     10.84 o 
  -6   8   2      410.46      452.10     22.91 o 
  -5   8   2      169.27      154.53     14.41 o 
  -4   8   2        4.36       15.36     11.33 o 
  -3   8   2      841.54      876.42     44.42 o 
  -2   8   2      500.90      503.63     32.38 o 
  -1   8   2       42.44       41.87      9.66 o 
   0   8   2       83.64       73.95     15.96 o 
   1   8   2      133.04      120.64     20.75 o 
   2   8   2       23.25       18.74      9.93 o 
   3   8   2       22.84       28.01      9.53 o 
   4   8   2       24.46       32.46     18.41 o 
 -10   9   2        0.67      -12.47     16.90 o 
  -9   9   2        0.47        3.31      9.67 o 
  -8   9   2       93.55       95.88     13.03 o 
  -7   9   2       69.71       61.86     33.92 o 
  -6   9   2       56.87       61.25     12.45 o 
  -5   9   2       67.81       73.59     13.45 o 
  -4   9   2      613.88      603.87     26.46 o 
  -3   9   2       26.95       28.12     12.13 o 
  -2   9   2       24.01       19.42      8.60 o 
  -1   9   2       43.16       52.29     21.84 o 
   0   9   2       19.93       29.43     10.69 o 
   1   9   2       82.62      110.27     19.14 o 
   2   9   2        5.15       13.48      8.43 o 
   3   9   2      116.04      101.98     45.68 o 
  -9  10   2       49.11       56.65     13.51 o 
  -8  10   2        3.67        0.96      9.72 o 
  -7  10   2        1.02        8.59     10.42 o 
  -6  10   2      263.63      331.07     30.24 o 
  -5  10   2      181.30      164.75     16.41 o 
  -4  10   2       19.12        9.96      9.20 o 
  -3  10   2       99.86       63.31     17.61 o 
  -2  10   2        4.77        4.68      7.32 o 
  -1  10   2        5.74       11.21     15.90 o 
   0  10   2        0.71       30.54     22.25 o 
   1  10   2       88.89       84.99     31.92 o 
  -7  11   2       33.58       49.24     13.99 o 
  -6  11   2       21.14       29.20     12.59 o 
  -5  11   2       33.23       26.72     13.18 o 
  -4  11   2        7.20        3.71      9.16 o 
  -3  11   2       10.90        7.34     10.01 o 
  -2  11   2        9.02       10.29     11.20 o 
  -1  11   2       83.42       67.26     20.96 o 
  -1 -11   3       37.13       48.36     13.09 o 
   0 -11   3        8.12        6.51      7.86 o 
   1 -11   3       47.60       48.47      9.89 o 
   2 -11   3        6.54       12.17     12.01 o 
   3 -11   3      323.68      339.21     51.95 o 
   4 -11   3      147.13      122.03     20.58 o 
   5 -11   3       37.87       32.51     18.95 o 
   6 -11   3      109.48       89.88     15.50 o 
  -3 -10   3       56.57       40.42     10.72 o 
  -2 -10   3        7.54       31.38     11.58 o 
  -1 -10   3       12.71        2.09      9.86 o 
   0 -10   3       33.92       28.86     17.44 o 
   1 -10   3      174.22      179.07     23.16 o 
   2 -10   3      161.94      173.47     22.43 o 
   3 -10   3      173.89      120.22     47.94 o 
   4 -10   3      155.14      224.65     38.90 o 
   5 -10   3       14.51       11.62     10.70 o 
   6 -10   3       24.25       20.88     12.14 o 
   7 -10   3        0.17        3.36      9.28 o 
   8 -10   3       48.08       47.15     26.81 o 
  -4  -9   3       21.54       30.87     16.06 o 
  -3  -9   3        0.93       14.47      5.87 o 
  -2  -9   3        3.30        8.28      6.42 o 
  -1  -9   3       29.33       28.34     10.08 o 
   0  -9   3      145.00      144.65     22.28 o 
   1  -9   3        0.79        2.58     18.91 o 
   2  -9   3      331.44      346.60     45.93 o 
   3  -9   3      423.84      440.85     45.64 o 
   4  -9   3        0.07       14.16     11.08 o 
   5  -9   3       46.37       60.21     13.43 o 
   6  -9   3        3.67       11.24      9.33 o 
   7  -9   3      178.70      194.13     19.03 o 
   8  -9   3      149.47      160.48     16.85 o 
  -5  -8   3       33.96       20.66     15.23 o 
  -4  -8   3        1.43        0.13      6.14 o 
  -3  -8   3      216.72      213.83     13.57 o 
  -2  -8   3      327.20      345.01     25.32 o 
  -1  -8   3       94.13       81.72      8.78 o 
   0  -8   3      403.10      380.06     19.27 o 
   1  -8   3      285.17      236.87     12.29 o 
   2  -8   3       29.13       22.70      6.53 o 
   3  -8   3      109.25       99.19     10.34 o 
   4  -8   3      279.60      281.18     12.23 o 
   5  -8   3      109.94       95.88      8.18 o 
   6  -8   3       23.85       25.80      8.78 o 
   7  -8   3       70.38       78.52      8.79 o 
   8  -8   3      235.28      250.33     13.94 o 
   9  -8   3       17.79       10.88     12.51 o 
  -7  -7   3       10.12       12.55     15.81 o 
  -6  -7   3        2.19        8.37      9.05 o 
  -5  -7   3       55.62       58.92      8.33 o 
  -4  -7   3      162.04      174.00     11.42 o 
  -3  -7   3       20.27       21.97      6.73 o 
  -2  -7   3      235.03      245.91     13.57 o 
  -1  -7   3      244.05      243.71     17.91 o 
   0  -7   3       96.24      125.12     11.00 o 
   1  -7   3        0.26        2.39      4.63 o 
   2  -7   3       48.80       34.92      5.75 o 
   3  -7   3      419.19      380.63     20.16 o 
   4  -7   3       77.96       91.38      9.81 o 
   5  -7   3       12.60       18.43      7.60 o 
   6  -7   3      299.54      296.49     14.15 o 
   7  -7   3       81.66       67.34      7.87 o 
   8  -7   3       20.11       20.69      5.79 o 
   9  -7   3       27.10       45.14     12.72 o 
  -7  -6   3        5.99        5.98      9.20 o 
  -6  -6   3      472.40      468.15     31.79 o 
  -5  -6   3      269.25      249.88     12.21 o 
  -4  -6   3      347.81      340.20     19.87 o 
  -3  -6   3      755.25      791.70     27.49 o 
  -2  -6   3        7.74       11.38      5.18 o 
  -1  -6   3       18.10       12.97      5.18 o 
   0  -6   3       14.81       13.12      6.09 o 
   1  -6   3      963.98      854.10     26.19 o 
   2  -6   3      462.68      404.66     13.84 o 
   3  -6   3      940.46     1092.57     27.55 o 
   4  -6   3     2454.77     2660.68     44.28 o 
   5  -6   3      220.21      220.74     11.16 o 
   6  -6   3      195.08      184.93     13.01 o 
   7  -6   3      105.95      105.22     10.83 o 
   8  -6   3      188.44      189.36     20.06 o 
   9  -6   3      161.21      128.90     17.45 o 
  10  -6   3       20.80       20.05      7.54 o 
  -8  -5   3        8.17       10.20     10.32 o 
  -7  -5   3       71.84       81.65     13.00 o 
  -6  -5   3       22.70       19.43     10.58 o 
  -5  -5   3      466.65      468.66     15.42 o 
  -4  -5   3        6.34       11.58      7.26 o 
  -3  -5   3      661.56      628.81     19.72 o 
  -2  -5   3       16.68        6.53      5.25 o 
  -1  -5   3       47.96       48.96      6.44 o 
   0  -5   3      727.25      757.44     20.08 o 
   1  -5   3      199.77      198.76      8.38 o 
   2  -5   3     1381.91     1287.56     26.99 o 
   3  -5   3      787.71      772.58     28.64 o 
   4  -5   3      146.67      147.50     12.01 o 
   5  -5   3       62.74       67.26      9.74 o 
   6  -5   3      284.23      250.58     14.12 o 
   7  -5   3       21.02       15.28      5.95 o 
   8  -5   3       54.72       41.05     23.17 o 
   9  -5   3      102.81       89.49     15.62 o 
  10  -5   3       97.87       82.42     17.64 o 
  -9  -4   3       14.99        4.55     10.79 o 
  -8  -4   3        6.00        1.81     13.18 o 
  -7  -4   3      191.39      194.73     18.47 o 
  -6  -4   3       51.24       67.27     10.75 o 
  -5  -4   3       59.01       60.94     12.77 o 
  -4  -4   3      472.01      519.71     20.12 o 
  -3  -4   3       54.09       51.26      7.07 o 
  -2  -4   3        5.32        6.95      5.16 o 
  -1  -4   3       30.16       28.76      6.23 o 
   0  -4   3     1093.00     1244.64     26.65 o 
   1  -4   3     1863.84     1945.36     45.11 o 
   2  -4   3        1.39        4.98      5.05 o 
   3  -4   3     4848.59     4900.27    101.31 o 
   4  -4   3      460.26      472.12     18.98 o 
   5  -4   3       82.81       80.28      8.02 o 
   6  -4   3       37.05       33.71      6.48 o 
   7  -4   3      262.37      224.55     12.68 o 
   8  -4   3      661.56      724.77     30.87 o 
   9  -4   3      170.44      162.17     20.00 o 
  10  -4   3      249.68      276.69     42.29 o 
 -10  -3   3       35.77       35.50     13.74 o 
  -9  -3   3      395.49      482.43     27.20 o 
  -8  -3   3        7.66       19.60     11.88 o 
  -7  -3   3      134.02      130.17     15.46 o 
  -6  -3   3      374.40      394.60     19.28 o 
  -5  -3   3      867.43      834.64     22.19 o 
  -4  -3   3      439.08      424.63     15.65 o 
  -3  -3   3       82.96       73.65      7.02 o 
  -2  -3   3     3892.09     3917.21     69.83 o 
  -1  -3   3      414.38      346.47     25.39 o 
   0  -3   3      170.54      166.61      7.33 o 
   1  -3   3      436.97      390.67     12.26 o 
   2  -3   3     1098.57      980.52     26.17 o 
   3  -3   3       14.20       14.68      4.84 o 
   4  -3   3       63.36       49.27      6.33 o 
   5  -3   3      360.82      372.49     21.21 o 
   6  -3   3       42.64       48.22      6.99 o 
   7  -3   3       69.24       67.47     11.40 o 
   8  -3   3       28.65       28.18     12.08 o 
   9  -3   3      351.28      344.83     27.98 o 
  10  -3   3        2.45       10.28     10.37 o 
 -10  -2   3       21.31       49.69     14.53 o 
  -9  -2   3        9.94       23.27     12.04 o 
  -8  -2   3       15.49       10.79     10.94 o 
  -7  -2   3      104.65       89.50     12.22 o 
  -6  -2   3      152.31      158.47     13.47 o 
  -5  -2   3      211.19      218.83     17.22 o 
  -4  -2   3      937.83      969.38     21.29 o 
  -3  -2   3      693.30      626.08     14.64 o 
  -2  -2   3      491.62      461.27     13.57 o 
  -1  -2   3     2753.56     2788.24     49.35 o 
   0  -2   3     4144.70     4225.17    138.01 o 
   1  -2   3        3.66        0.29      3.21 o 
   2  -2   3       43.37       62.91      5.10 o 
   3  -2   3     1479.98     1581.36     31.95 o 
   4  -2   3     3614.95     3771.90     89.22 o 
   5  -2   3      224.34      227.10     15.43 o 
   6  -2   3      202.85      204.08     22.94 o 
   7  -2   3      360.99      298.21     42.25 o 
   8  -2   3       63.52       77.59     13.76 o 
   9  -2   3        1.04       -3.18     10.74 o 
  10  -2   3       33.86       32.56      9.63 o 
 -10  -1   3       81.48       97.86     15.32 o 
  -9  -1   3       43.66       35.56     14.16 o 
  -8  -1   3      126.59      122.46     14.12 o 
  -7  -1   3      540.70      505.77     22.08 o 
  -6  -1   3      852.98      789.92     39.82 o 
  -5  -1   3     6668.64     7214.73    314.60 o 
  -4  -1   3      216.87      170.90     20.91 o 
  -3  -1   3     1925.35     2029.02     42.77 o 
  -2  -1   3     1563.83     1623.71     34.25 o 
  -1  -1   3     3318.37     3215.45     49.80 o 
   1  -1   3      346.13      358.39     10.21 o 
   2  -1   3     4924.14     5410.86     85.18 o 
   3  -1   3      568.28      575.77     16.65 o 
   4  -1   3      765.15      724.72     69.06 o 
   5  -1   3      286.64      322.39     16.83 o 
   6  -1   3      184.04      172.78     16.89 o 
   7  -1   3        0.80       -8.70     13.97 o 
   8  -1   3       67.77       69.02     18.82 o 
   9  -1   3      209.04      191.50     27.52 o 
 -11   0   3       18.54        9.56      7.90 o 
 -10   0   3        6.20      -11.25     11.25 o 
  -9   0   3        1.42       23.01     13.89 o 
  -8   0   3      116.33      107.17     13.16 o 
  -7   0   3      131.61      117.18     12.39 o 
  -6   0   3      546.75      573.77     20.56 o 
  -5   0   3      688.89      615.66     15.36 o 
  -4   0   3      804.51      682.20     17.97 o 
  -3   0   3      329.54      387.30     13.24 o 
  -2   0   3     3105.34     3006.67    102.05 o 
  -1   0   3     1324.21     1507.91     21.74 o 
   0   0   3       13.30       34.78      3.47 o 
   1   0   3     5834.26     5894.44    172.58 o 
   2   0   3      725.30      720.17     16.68 o 
   3   0   3     2720.52     2735.24     51.28 o 
   4   0   3      446.51      419.54     16.96 o 
   5   0   3      113.52      132.11     13.15 o 
   6   0   3        8.62        5.12      6.57 o 
   7   0   3       10.42        6.06     20.25 o 
   8   0   3      219.35      243.55     33.25 o 
   9   0   3        6.15       18.49     11.84 o 
 -11   1   3        2.61        9.55     20.25 o 
 -10   1   3      112.33      129.38     16.46 o 
  -9   1   3      344.13      336.27     23.30 o 
  -8   1   3      423.05      397.57     21.71 o 
  -7   1   3      256.85      246.31     16.23 o 
  -6   1   3      662.88      588.52     39.08 o 
  -5   1   3     1551.43     1747.66     33.23 o 
  -4   1   3      199.60      184.41      9.10 o 
  -3   1   3      917.01      927.35     36.03 o 
  -2   1   3      221.61      237.13      8.19 o 
  -1   1   3     2079.65     2114.44     45.93 o 
   0   1   3       86.65       96.32      6.03 o 
   1   1   3      559.19      531.62     15.65 o 
   2   1   3     2395.64     2528.34     47.98 o 
   3   1   3       37.48       28.73      5.36 o 
   4   1   3     1183.77     1220.83     34.43 o 
   5   1   3        1.60       -0.92      3.93 o 
   6   1   3        5.55        4.82      6.36 o 
   7   1   3      111.08      111.95     14.85 o 
   8   1   3       11.72       24.06      9.72 o 
   9   1   3      352.12      442.34     94.79 o 
 -11   2   3       57.82       52.22     22.71 o 
 -10   2   3       99.93       89.27     15.40 o 
  -9   2   3      122.09      123.11     28.53 o 
  -8   2   3       72.40       73.00     12.69 o 
  -7   2   3        2.05        2.18      7.65 o 
  -6   2   3       57.06       53.13      5.53 o 
  -5   2   3     1952.34     2173.51     49.85 o 
  -4   2   3      150.10      108.69      6.00 o 
  -3   2   3       31.50       22.95      4.78 o 
  -2   2   3      860.87      837.36     20.23 o 
  -1   2   3     2434.88     2542.63     82.66 o 
   0   2   3     2157.27     2252.79     39.13 o 
   1   2   3      283.55      263.79      9.45 o 
   2   2   3      981.25      944.48     31.95 o 
   3   2   3      152.62      133.04      8.33 o 
   4   2   3        1.10        3.60      3.23 o 
   5   2   3        0.30        8.44      4.79 o 
   6   2   3        2.60       -2.84      8.27 o 
   7   2   3      169.12      169.65     21.52 o 
   8   2   3       10.76        2.88     10.62 o 
 -11   3   3       86.24       73.61     14.95 o 
 -10   3   3      705.43      687.75     41.82 o 
  -9   3   3      111.79      111.63     14.46 o 
  -8   3   3        1.60       22.22     10.59 o 
  -7   3   3      226.80      216.31     10.83 o 
  -6   3   3     1055.60     1116.61     32.19 o 
  -5   3   3     2341.40     2346.75     85.09 o 
  -4   3   3      187.30      201.57      8.34 o 
  -3   3   3     2659.50     2651.65     48.82 o 
  -2   3   3     1526.43     1540.06     29.95 o 
  -1   3   3      296.86      357.40     10.39 o 
   0   3   3      964.43      916.87     20.83 o 
   1   3   3      379.98      395.10     11.01 o 
   2   3   3      296.75      315.68     20.05 o 
   3   3   3       13.32       11.33      7.94 o 
   4   3   3      820.72      876.07     25.52 o 
   5   3   3      860.18      882.06     20.91 o 
   6   3   3       46.53       26.45      9.80 o 
   7   3   3       48.66       28.77     11.97 o 
   8   3   3       49.39       76.31     26.52 o 
 -11   4   3      125.25      126.34     20.80 o 
 -10   4   3       31.94       34.67     10.94 o 
  -9   4   3        2.20        9.19     10.11 o 
  -8   4   3       12.48       21.23      9.58 o 
  -7   4   3      786.04      774.95     23.69 o 
  -6   4   3      521.70      562.77     17.38 o 
  -5   4   3     1515.86     1567.92     31.51 o 
  -4   4   3     3939.14     4029.10     67.79 o 
  -3   4   3       14.45        9.89      3.72 o 
  -2   4   3      213.47      204.66      8.11 o 
  -1   4   3      295.78      284.57      9.12 o 
   0   4   3     1429.08     1661.30     53.36 o 
   1   4   3     1366.93     1493.41     70.42 o 
   2   4   3       85.35       86.30      9.07 o 
   3   4   3     1120.02     1273.24     28.83 o 
   4   4   3      152.44      157.07     14.07 o 
   5   4   3        1.63        5.47      6.07 o 
   6   4   3       41.00       37.79     10.21 o 
   7   4   3       16.67       14.38      7.03 o 
 -11   5   3       78.02       72.36     17.95 o 
 -10   5   3       85.13       86.59     13.19 o 
  -9   5   3      106.26      117.98     17.36 o 
  -8   5   3      351.23      374.70     16.30 o 
  -7   5   3       18.55       23.23      7.28 o 
  -6   5   3     2280.42     2365.81     54.92 o 
  -5   5   3      237.71      183.17      8.61 o 
  -4   5   3     1053.29     1016.25     28.70 o 
  -3   5   3      310.60      271.57      6.58 o 
  -2   5   3       27.07       41.58      4.99 o 
  -1   5   3      111.69      139.61     10.85 o 
   0   5   3        9.93        1.70      4.81 o 
   1   5   3     1692.82     1741.93     42.71 o 
   2   5   3      335.01      343.33     12.59 o 
   3   5   3      168.17      159.30     13.36 o 
   4   5   3      341.38      344.75     25.42 o 
   5   5   3       12.00       13.92      5.84 o 
   6   5   3        7.22       12.53      6.44 o 
 -11   6   3       70.08       56.47     30.12 o 
 -10   6   3        1.30        0.55      8.28 o 
  -9   6   3       42.30       47.77      8.45 o 
  -8   6   3      176.90      166.95     10.99 o 
  -7   6   3       38.04       36.56      6.29 o 
  -6   6   3        0.11        4.59      3.49 o 
  -5   6   3      566.53      567.62     30.54 o 
  -4   6   3     1065.36     1013.19     70.15 o 
  -3   6   3       56.32       63.82     11.48 o 
  -2   6   3       57.81       53.88     13.42 o 
  -1   6   3        8.38       -0.62      7.24 o 
   0   6   3      321.87      322.15     36.39 o 
   1   6   3      518.60      494.36     35.33 o 
   2   6   3      147.30      150.62     14.80 o 
   3   6   3      265.23      254.06     27.29 o 
   4   6   3       49.02       38.91      7.08 o 
   5   6   3        2.17       10.38     17.86 o 
   6   6   3        6.55       19.49     17.65 o 
  -9   7   3      127.02      103.78     15.51 o 
  -8   7   3        1.63        3.53      5.36 o 
  -7   7   3      143.05      147.65     16.37 o 
  -6   7   3      155.79      175.53     18.87 o 
  -5   7   3        9.16       11.11     15.10 o 
  -4   7   3       28.15       42.24     11.80 o 
  -3   7   3      153.18      163.05     18.74 o 
  -2   7   3       32.14       43.08     26.94 o 
  -1   7   3       45.59       32.67     10.16 o 
   0   7   3      505.10      554.77     56.55 o 
   1   7   3      446.93      480.68     22.00 o 
   2   7   3        7.71       21.43     10.35 o 
   3   7   3       49.74       41.88     16.40 o 
   4   7   3       15.77       25.60     15.48 o 
   5   7   3       10.38       17.32     17.57 o 
  -9   8   3      142.00      151.01     18.74 o 
  -8   8   3      107.16      130.43     16.26 o 
  -7   8   3        2.29       22.13     10.54 o 
  -6   8   3       47.36       49.44     12.11 o 
  -5   8   3      386.08      448.65     32.29 o 
  -4   8   3      302.99      314.66     19.90 o 
  -3   8   3        2.65       -5.64     17.44 o 
  -2   8   3      171.38      174.97     22.92 o 
  -1   8   3      241.40      258.52     26.64 o 
   0   8   3       10.33       23.36      9.91 o 
   1   8   3       18.91       20.00      7.38 o 
   2   8   3        0.67        7.36      8.28 o 
   3   8   3       15.22       20.64      9.61 o 
 -10   9   3       59.21       49.28     21.25 o 
  -9   9   3        0.43       -7.19     11.29 o 
  -8   9   3       26.49        2.34     13.30 o 
  -7   9   3        1.91        9.30     15.06 o 
  -6   9   3      538.36      526.17     26.32 o 
  -5   9   3      112.54      104.47     21.25 o 
  -4   9   3      544.68      519.74     34.69 o 
  -3   9   3      293.81      309.17     55.30 o 
  -2   9   3        2.59        8.25     17.78 o 
  -1   9   3        2.74        1.29     10.09 o 
   0   9   3        6.48        6.59      8.02 o 
   1   9   3      180.56      182.62     23.90 o 
   2   9   3       80.67       75.37     15.05 o 
  -9  10   3       35.82        9.91     10.31 o 
  -8  10   3      173.46      167.74     26.19 o 
  -7  10   3      174.66      207.73     26.52 o 
  -6  10   3      167.40      185.17     19.49 o 
  -5  10   3      211.25      208.79     20.57 o 
  -4  10   3        7.64        6.36      5.69 o 
  -3  10   3       20.59       22.94     12.23 o 
  -2  10   3        2.48        7.21     14.26 o 
  -1  10   3        7.00       36.10     46.56 o 
   0  10   3       58.90       63.89     15.71 o 
  -7  11   3       13.19       32.50     14.99 o 
  -6  11   3       39.31       51.95     20.33 o 
  -5  11   3        1.64        7.86     18.99 o 
  -4  11   3       88.49       88.92     27.73 o 
  -3  11   3       38.75       30.53     12.64 o 
  -2  11   3       40.23       56.39     22.00 o 
   0 -11   4       13.30       17.40     26.77 o 
   1 -11   4      139.61      128.21     21.70 o 
   2 -11   4       20.29        9.18      6.58 o 
   3 -11   4       19.84       20.15     10.77 o 
   4 -11   4       55.43       57.41     17.78 o 
   5 -11   4       86.71       78.66     18.10 o 
  -3 -10   4       33.93       42.83     12.52 o 
  -2 -10   4        2.26       13.21      8.35 o 
  -1 -10   4        3.72       -4.52     10.03 o 
   0 -10   4       92.11       86.17     16.85 o 
   1 -10   4        1.95       10.23      7.70 o 
   2 -10   4       60.20       48.08     11.52 o 
   3 -10   4       34.23       17.77      8.99 o 
   4 -10   4       89.54       71.13     14.51 o 
   5 -10   4       27.84       20.81      9.77 o 
   6 -10   4        6.90        4.84      9.32 o 
   7 -10   4       32.54       29.96     12.21 o 
  -4  -9   4       28.60       47.75     12.28 o 
  -3  -9   4        5.20        5.08     11.84 o 
  -2  -9   4        0.08       12.89      6.98 o 
  -1  -9   4       25.96       14.01      9.29 o 
   0  -9   4      140.78      155.92     24.36 o 
   1  -9   4      402.03      441.73     31.68 o 
   2  -9   4        5.79       14.37     13.09 o 
   3  -9   4      689.47      741.76     36.87 o 
   4  -9   4      167.16      136.14     13.29 o 
   5  -9   4        0.44        6.51      8.92 o 
   6  -9   4        4.19        6.18      8.51 o 
   7  -9   4        2.75       -3.89      8.88 o 
   8  -9   4      111.21      118.46     15.89 o 
  -5  -8   4        1.37       18.41     14.56 o 
  -4  -8   4       21.31       15.69      6.60 o 
  -3  -8   4        8.25       10.83      5.65 o 
  -2  -8   4        8.19       11.95      7.95 o 
  -1  -8   4      399.31      372.75     23.59 o 
   0  -8   4       48.83       44.91      7.50 o 
   1  -8   4      540.29      604.36     20.77 o 
   2  -8   4       77.78       73.07      9.41 o 
   3  -8   4      276.03      275.85     12.60 o 
   4  -8   4        0.13       -6.18      6.18 o 
   5  -8   4       10.76       10.25      6.59 o 
   6  -8   4       81.66       77.88      8.43 o 
   7  -8   4       38.82       40.48      7.81 o 
   8  -8   4      165.50      154.80     12.78 o 
   9  -8   4      224.54      207.06     34.38 o 
  -7  -7   4       21.10       25.07     10.45 o 
  -6  -7   4        0.27        1.05     12.13 o 
  -5  -7   4        8.47        8.81      6.10 o 
  -4  -7   4      187.70      189.45     13.12 o 
  -3  -7   4      325.62      330.48     29.53 o 
  -2  -7   4       90.41       83.02      9.29 o 
  -1  -7   4      332.29      296.08     15.91 o 
   0  -7   4     1494.67     1603.30     27.54 o 
   1  -7   4       94.97       91.69      9.64 o 
   2  -7   4      144.27      136.90     12.09 o 
   3  -7   4      369.42      370.04     20.25 o 
   4  -7   4      392.63      408.02     17.95 o 
   5  -7   4      227.24      216.48     20.66 o 
   6  -7   4       34.68       45.75      7.38 o 
   7  -7   4      967.40     1046.46     26.11 o 
   8  -7   4      201.27      214.87     13.10 o 
   9  -7   4       61.93       73.94     12.33 o 
  -7  -6   4       51.10       35.62     10.96 o 
  -6  -6   4       70.02       48.05     10.88 o 
  -5  -6   4      582.48      593.06     19.80 o 
  -4  -6   4       17.25       20.65     11.88 o 
  -3  -6   4      117.25      128.80     10.72 o 
  -2  -6   4      123.48      135.97     11.38 o 
  -1  -6   4       32.73       29.04      7.33 o 
   0  -6   4        2.69        7.36      2.61 o 
   1  -6   4       98.72      110.51      9.74 o 
   2  -6   4      525.63      555.30     17.71 o 
   3  -6   4        1.38       -2.02      5.93 o 
   4  -6   4       48.32       46.14      6.70 o 
   5  -6   4      177.12      187.13     11.43 o 
   6  -6   4      111.86      126.17     10.59 o 
   7  -6   4        9.39       16.20      9.53 o 
   8  -6   4       95.56      114.44     17.84 o 
   9  -6   4       31.75       24.17      8.49 o 
  -8  -5   4       12.96       22.62     11.24 o 
  -7  -5   4      210.60      232.37     30.66 o 
  -6  -5   4       20.40       32.60     11.19 o 
  -5  -5   4      272.83      261.31     12.57 o 
  -4  -5   4      519.77      496.91     15.79 o 
  -3  -5   4        5.97        9.24      4.75 o 
  -2  -5   4        3.37        5.56      5.40 o 
  -1  -5   4        6.88        5.24      5.42 o 
   0  -5   4     1932.96     1826.74     60.23 o 
   1  -5   4     1788.18     1838.27     86.92 o 
   2  -5   4       28.66       28.85      6.52 o 
   3  -5   4     1156.84     1178.80     32.94 o 
   4  -5   4      249.30      243.64     12.05 o 
   5  -5   4       40.12       43.04      7.49 o 
   6  -5   4       38.84       42.78      7.36 o 
   7  -5   4      298.18      293.33     16.47 o 
   8  -5   4      133.62      189.72     38.36 o 
   9  -5   4        0.45        4.68      8.80 o 
  -9  -4   4      162.04      162.71     16.93 o 
  -8  -4   4       91.86      113.57     16.79 o 
  -7  -4   4       61.69       53.32     11.40 o 
  -6  -4   4      756.86      792.42     36.32 o 
  -5  -4   4      300.26      295.80     20.24 o 
  -4  -4   4      216.56      205.77     10.62 o 
  -3  -4   4      161.02      192.65      9.28 o 
  -2  -4   4       43.22       28.68      5.93 o 
  -1  -4   4      339.89      369.60     16.60 o 
   0  -4   4       51.22       44.29      6.76 o 
   1  -4   4     2142.70     1980.07     36.81 o 
   2  -4   4      743.65      700.72     17.69 o 
   3  -4   4      836.80      811.84     33.46 o 
   4  -4   4     1023.32     1028.98     31.18 o 
   5  -4   4        2.02        9.20      5.87 o 
   6  -4   4        3.93        0.44      5.52 o 
   7  -4   4      109.33      106.37     10.57 o 
   8  -4   4       96.74      102.03     16.75 o 
   9  -4   4      251.39      234.30     22.34 o 
 -10  -3   4        8.37       14.38     11.91 o 
  -9  -3   4        2.50       -0.96     12.84 o 
  -8  -3   4      226.51      196.53     26.81 o 
  -7  -3   4      208.45      230.03     16.46 o 
  -6  -3   4       83.05       69.65      6.96 o 
  -5  -3   4      343.93      352.84     14.26 o 
  -4  -3   4        8.98       14.93      5.85 o 
  -3  -3   4      197.19      177.28      8.55 o 
  -2  -3   4      765.60      702.89     21.71 o 
  -1  -3   4      627.21      559.68     13.51 o 
   0  -3   4     2888.20     2674.40     60.54 o 
   1  -3   4       23.13       18.95      7.62 o 
   2  -3   4     1217.90     1259.27     28.94 o 
   3  -3   4      263.28      300.76     18.15 o 
   4  -3   4       49.06       48.55      6.82 o 
   5  -3   4      175.18      162.83     10.81 o 
   6  -3   4       12.13        9.72      4.43 o 
   7  -3   4      560.24      574.47     27.78 o 
   8  -3   4      117.00      121.33     15.62 o 
   9  -3   4      123.33       98.08     15.51 o 
 -10  -2   4       93.07      112.76     16.48 o 
  -9  -2   4      218.99      236.98     19.95 o 
  -8  -2   4      187.65      222.52     18.05 o 
  -7  -2   4      193.57      192.66     16.13 o 
  -6  -2   4      404.41      373.23     23.56 o 
  -5  -2   4      106.46      133.80      8.16 o 
  -4  -2   4       13.28       19.69      6.82 o 
  -3  -2   4      360.72      304.63     10.09 o 
  -2  -2   4     2789.05     2884.28     52.34 o 
  -1  -2   4     1260.74     1261.82     23.76 o 
   0  -2   4     4538.77     4349.51     84.33 o 
   1  -2   4     4148.25     4100.95     71.49 o 
   2  -2   4       66.32       65.15      5.10 o 
   3  -2   4      412.56      442.58     11.33 o 
   4  -2   4        3.42        2.79      5.60 o 
   5  -2   4      423.93      427.35     16.65 o 
   6  -2   4      575.47      527.21     20.09 o 
   7  -2   4      474.89      478.46     30.02 o 
   8  -2   4      523.63      528.01     25.48 o 
   9  -2   4       26.38       30.12     13.67 o 
 -11  -1   4       31.68       30.20     20.41 o 
 -10  -1   4       48.32       63.67     18.32 o 
  -9  -1   4       85.87       99.47     25.18 o 
  -8  -1   4       11.61       19.49     15.81 o 
  -7  -1   4      151.87      169.66     21.67 o 
  -6  -1   4       69.41       70.83     13.00 o 
  -5  -1   4     1521.58     1614.09     67.14 o 
  -4  -1   4     1158.24     1156.09     53.63 o 
  -3  -1   4       36.42       32.50      5.02 o 
  -2  -1   4      288.82      255.80      8.62 o 
  -1  -1   4      199.61      192.76     12.03 o 
   0  -1   4     1909.08     2013.03     44.66 o 
   1  -1   4      176.83      249.18      8.19 o 
   2  -1   4      632.09      611.36     15.35 o 
   3  -1   4       95.43       68.67      6.47 o 
   4  -1   4      274.33      304.58     13.65 o 
   5  -1   4        0.18        0.86      5.04 o 
   6  -1   4      181.30      154.78     28.03 o 
   7  -1   4      376.73      408.07     26.51 o 
   8  -1   4       13.31        8.60      9.75 o 
   9  -1   4       60.69       60.14     14.77 o 
 -11   0   4       47.23       49.93     12.98 o 
 -10   0   4        1.22        6.43     15.48 o 
  -9   0   4       27.97       20.89     12.12 o 
  -8   0   4      232.25      216.73     33.76 o 
  -7   0   4      121.16      109.35     13.47 o 
  -6   0   4     1279.59     1289.82     30.23 o 
  -5   0   4      814.22      873.70     21.82 o 
  -4   0   4     1109.66     1049.29     26.75 o 
  -3   0   4      618.78      574.02     21.99 o 
  -2   0   4        7.62       18.13      2.87 o 
  -1   0   4      467.37      381.56     10.69 o 
   0   0   4      228.83      304.55      9.75 o 
   1   0   4     2116.03     1960.42     46.06 o 
   2   0   4     1704.56     1802.10     48.08 o 
   3   0   4      494.94      488.29     12.73 o 
   4   0   4     1480.78     1607.64     36.16 o 
   5   0   4       99.77       99.78     11.35 o 
   6   0   4       17.19       12.71     21.71 o 
   7   0   4       13.41       15.26     18.07 o 
   8   0   4      140.48      139.53     18.96 o 
   9   0   4       60.57       61.57     15.98 o 
 -11   1   4        5.68       11.93     13.55 o 
 -10   1   4       18.43       38.67     13.73 o 
  -9   1   4       75.52       46.45     12.07 o 
  -8   1   4      929.10      962.96     45.05 o 
  -6   1   4      962.59      988.06     31.19 o 
  -5   1   4     2459.05     2613.72     82.75 o 
  -4   1   4       28.19       39.71      8.79 o 
  -3   1   4      133.76      133.84      8.15 o 
  -2   1   4       21.36       16.04      5.00 o 
  -1   1   4     1921.90     1825.28     42.37 o 
   0   1   4     2836.30     2798.44     50.33 o 
   1   1   4        4.51       10.19      5.87 o 
   3   1   4      237.79      226.08     15.22 o 
   4   1   4       74.31       62.19      8.76 o 
   5   1   4       56.79       38.03      7.26 o 
   6   1   4       12.41       13.75      7.24 o 
   7   1   4      114.10       99.59     15.14 o 
   8   1   4       25.47       34.77     11.31 o 
 -11   2   4        0.56       13.98     11.44 o 
 -10   2   4       33.49       49.53     14.53 o 
  -9   2   4      205.40      224.46     26.35 o 
  -8   2   4       14.67       24.94     11.52 o 
  -7   2   4      832.72      866.40     30.79 o 
  -6   2   4      562.26      608.50     21.78 o 
  -5   2   4      373.10      318.09     12.63 o 
  -4   2   4        2.13        2.77      4.96 o 
  -3   2   4      227.58      245.85      8.99 o 
  -2   2   4     1396.84     1427.09     51.26 o 
  -1   2   4     1274.02     1212.17     31.17 o 
   0   2   4      883.93      846.24     20.52 o 
   1   2   4     2082.09     2123.23     82.44 o 
   2   2   4      481.50      502.43     22.43 o 
   3   2   4      305.80      290.28     19.62 o 
   4   2   4       62.75       64.56      7.41 o 
   5   2   4       67.62       72.77     13.47 o 
   6   2   4       36.31       44.59     13.72 o 
   7   2   4       56.02       48.45     16.06 o 
   8   2   4      276.97      280.77     42.29 o 
 -11   3   4      102.19       82.32     37.23 o 
 -10   3   4        5.23       12.25     11.37 o 
  -9   3   4      324.15      322.40     19.55 o 
  -8   3   4     1332.76     1270.14     29.16 o 
  -7   3   4       43.12       44.12      6.70 o 
  -6   3   4      225.90      230.58     12.09 o 
  -5   3   4     1314.87     1373.42     30.25 o 
  -4   3   4     1039.94      924.36     20.93 o 
  -3   3   4       37.66       34.22      4.40 o 
  -2   3   4      232.88      227.47     19.01 o 
  -1   3   4     5518.92     5489.62    195.22 o 
   0   3   4      202.72      183.19     13.83 o 
   1   3   4      646.81      733.83     22.81 o 
   2   3   4      707.93      737.81     20.95 o 
   3   3   4      196.15      189.71     17.08 o 
   4   3   4       85.46       80.33      9.16 o 
   5   3   4       34.29       28.53      6.38 o 
   6   3   4      269.06      231.28     26.82 o 
   7   3   4      102.88      105.03     27.78 o 
 -11   4   4       39.50       29.71     24.26 o 
 -10   4   4       53.92       62.22     11.58 o 
  -9   4   4        2.94        5.82     10.00 o 
  -8   4   4      182.75      177.47     10.38 o 
  -7   4   4       12.53        8.38      6.58 o 
  -6   4   4     1013.88     1076.70     27.29 o 
  -5   4   4       29.72       40.56      8.08 o 
  -4   4   4       11.74       15.79      4.37 o 
  -3   4   4       88.65       68.82      6.27 o 
  -2   4   4      197.38      158.89      7.95 o 
  -1   4   4       11.23       14.32      4.48 o 
   0   4   4      317.57      345.17     14.61 o 
   1   4   4      461.30      439.93     20.76 o 
   2   4   4       30.00       21.49      9.47 o 
   3   4   4        3.85        6.85      4.54 o 
   4   4   4       31.10       40.40      8.44 o 
   5   4   4      150.22      194.37     37.86 o 
   6   4   4        0.07       -8.56      9.14 o 
   7   4   4      158.20      175.49     37.77 o 
 -11   5   4        0.15       13.74      7.86 o 
 -10   5   4       66.38       69.80     18.69 o 
  -9   5   4        0.89        1.64      6.20 o 
  -8   5   4      207.66      215.81     10.99 o 
  -7   5   4      100.20      104.85      9.07 o 
  -6   5   4      452.35      429.35     16.07 o 
  -5   5   4     1795.50     1984.44     42.71 o 
  -4   5   4      186.93      180.19      8.50 o 
  -3   5   4      665.50      681.93     29.63 o 
  -2   5   4      152.34      163.20      9.61 o 
  -1   5   4      209.52      198.13     11.30 o 
   0   5   4      657.12      690.77     20.90 o 
   1   5   4        0.72        1.90      4.36 o 
   2   5   4      544.10      589.04     29.12 o 
   3   5   4      126.86      120.78     12.24 o 
   4   5   4       51.16       44.12      8.57 o 
   5   5   4       50.03       26.54      7.96 o 
   6   5   4        5.67        1.31     18.36 o 
 -11   6   4        6.41       -5.25      8.30 o 
 -10   6   4       28.17        7.08      7.62 o 
  -9   6   4      168.00      135.44     12.44 o 
  -8   6   4       71.00       52.88      8.62 o 
  -7   6   4      669.65      633.62     18.06 o 
  -6   6   4      207.84      210.41     11.93 o 
  -5   6   4       76.12      102.03     12.60 o 
  -4   6   4      170.52      174.26     12.99 o 
  -3   6   4       60.07       51.95     13.05 o 
  -2   6   4       48.26       52.91     15.44 o 
  -1   6   4        4.29        5.77      7.75 o 
   0   6   4      311.16      377.27     23.38 o 
   1   6   4      269.19      269.65     22.17 o 
   2   6   4       40.48       40.42      6.52 o 
   3   6   4      351.03      360.11     51.18 o 
   4   6   4       25.97       14.24      8.56 o 
   5   6   4        5.14       15.64     15.48 o 
 -11   7   4        1.35        4.68     17.15 o 
 -10   7   4        4.17        8.03     18.99 o 
  -9   7   4      352.41      360.73     19.32 o 
  -8   7   4      345.33      347.42     19.98 o 
  -7   7   4       65.16       41.59     10.05 o 
  -6   7   4     1258.15     1258.45     40.78 o 
  -5   7   4       15.64       17.88     12.88 o 
  -4   7   4       17.50        2.50     10.74 o 
  -3   7   4        8.64       10.62      7.37 o 
  -2   7   4      403.75      423.56     46.43 o 
  -1   7   4      788.72      893.40     31.21 o 
   0   7   4        2.93        5.99      8.28 o 
   1   7   4      485.46      592.48    104.83 o 
   2   7   4       16.73       12.73     10.96 o 
   3   7   4        1.43       -1.77      7.94 o 
   4   7   4        0.26       16.15     16.23 o 
 -10   8   4       90.34       75.80     22.17 o 
  -9   8   4       54.64       58.43     11.56 o 
  -8   8   4       53.80       60.92     11.56 o 
  -7   8   4      230.96      214.16     18.45 o 
  -6   8   4      125.78      111.20     18.87 o 
  -5   8   4        5.00       16.51     10.70 o 
  -4   8   4      230.46      252.26     17.94 o 
  -3   8   4      196.42      193.86     21.26 o 
  -2   8   4      152.99      176.50     22.27 o 
  -1   8   4       77.29      112.59     34.59 o 
   0   8   4      315.27      323.63     26.99 o 
   1   8   4       95.73      103.16     22.50 o 
   2   8   4       17.67        6.59      7.62 o 
   3   8   4       39.64       39.65     10.96 o 
  -9   9   4       53.51       66.40     12.81 o 
  -8   9   4       68.65       74.30     16.31 o 
  -7   9   4        0.10       11.55      9.99 o 
  -6   9   4      233.41      238.33     20.92 o 
  -5   9   4      203.65      182.64     19.79 o 
  -4   9   4       43.98       44.26     18.49 o 
  -3   9   4        8.18       10.06      6.93 o 
  -2   9   4       43.74       43.54     11.77 o 
  -1   9   4       54.08       29.11     11.88 o 
   0   9   4        2.19        6.33      9.59 o 
   1   9   4       54.72       55.15     16.19 o 
  -8  10   4        0.94        2.41     11.04 o 
  -7  10   4       74.99       98.12     16.84 o 
  -6  10   4       50.08       52.34     13.09 o 
  -5  10   4       27.65       31.41     15.43 o 
  -4  10   4       67.23       53.94     15.33 o 
  -3  10   4       12.04       16.89     10.86 o 
  -2  10   4        1.54        2.50     10.16 o 
  -1  10   4       14.82        0.40     13.76 o 
  -5  11   4       51.34       44.74     14.14 o 
   0 -11   5        5.70        6.60     11.04 o 
   1 -11   5       17.65       17.89      9.89 o 
   2 -11   5        2.22       -0.03      8.83 o 
   3 -11   5        4.47        5.35      7.70 o 
   4 -11   5       19.88       14.56     17.23 o 
  -2 -10   5       85.21       71.08     17.70 o 
  -1 -10   5       32.02       29.46      9.63 o 
   0 -10   5        5.62        3.97      4.13 o 
   1 -10   5        0.44        4.10      8.73 o 
   2 -10   5       18.16       17.07      7.97 o 
   3 -10   5      277.33      278.27     52.96 o 
   4 -10   5      121.18      113.97     23.42 o 
   5 -10   5       11.12       10.14      9.37 o 
   6 -10   5      114.91      116.62     26.69 o 
  -4  -9   5       24.26       19.47     15.52 o 
  -3  -9   5       15.96        6.23      5.89 o 
  -2  -9   5       71.95       85.32     17.75 o 
  -1  -9   5      116.49      115.93     18.24 o 
   0  -9   5        0.07        3.04      7.49 o 
   1  -9   5      371.35      398.78     23.25 o 
   2  -9   5      127.43      116.88     25.22 o 
   3  -9   5        0.26       -2.70     12.34 o 
   4  -9   5       24.09       21.38      7.26 o 
   5  -9   5      100.53      108.79     12.06 o 
   6  -9   5        2.52       13.66     10.67 o 
   7  -9   5        4.14        8.77      8.22 o 
  -5  -8   5       40.52       26.09      9.14 o 
  -4  -8   5        1.33        0.70      6.33 o 
  -3  -8   5       10.99        7.73      5.35 o 
  -2  -8   5       58.02       47.96      7.31 o 
  -1  -8   5      473.12      497.53     38.24 o 
   0  -8   5      735.97      772.03     29.77 o 
   1  -8   5       75.92       73.98     10.42 o 
   2  -8   5      278.68      289.17     39.32 o 
   3  -8   5      109.45      107.46      9.31 o 
   4  -8   5       16.82       24.67      8.58 o 
   5  -8   5       37.01       39.14      6.80 o 
   6  -8   5      115.80      128.10     12.48 o 
   7  -8   5      351.52      327.69     16.13 o 
   8  -8   5        0.17       16.33      8.70 o 
  -7  -7   5       37.20       25.11     10.71 o 
  -6  -7   5      126.13      156.81     23.47 o 
  -5  -7   5       94.64       85.22     10.17 o 
  -4  -7   5       60.81       56.91     13.67 o 
  -3  -7   5       24.20       32.46     10.39 o 
  -2  -7   5      694.50      690.28     22.06 o 
  -1  -7   5      211.37      209.18     14.80 o 
   0  -7   5      115.31      125.26     12.26 o 
   1  -7   5      520.48      499.76     19.59 o 
   2  -7   5        0.38        1.66      5.83 o 
   3  -7   5       91.74       93.95      8.79 o 
   4  -7   5        0.44        4.64      5.77 o 
   5  -7   5      342.15      352.92     14.82 o 
   6  -7   5      402.31      398.40     19.46 o 
   7  -7   5       39.53       60.82     14.22 o 
   8  -7   5      311.23      312.51     20.26 o 
  -7  -6   5        3.67        3.56      9.15 o 
  -5  -6   5       22.04       10.92      8.86 o 
  -4  -6   5       10.57       17.63      8.85 o 
  -3  -6   5      104.68      100.96      9.86 o 
  -2  -6   5       49.33       66.01      9.37 o 
  -1  -6   5      767.12      772.03     26.33 o 
   0  -6   5      241.81      279.33     16.50 o 
   1  -6   5      125.96      124.78     11.42 o 
   2  -6   5        1.89        6.16      6.09 o 
   3  -6   5        3.03       10.73      5.90 o 
   4  -6   5      986.23     1025.56     26.10 o 
   5  -6   5      175.02      171.27     10.35 o 
   6  -6   5      252.11      243.74     12.82 o 
   7  -6   5      119.68      109.04      9.77 o 
   8  -6   5       89.20       56.12     15.56 o 
   9  -6   5       49.35       42.42     16.40 o 
  -8  -5   5        3.91       10.64     16.86 o 
  -7  -5   5       46.10       44.75     12.44 o 
  -6  -5   5      112.46      108.89      8.64 o 
  -5  -5   5      148.90      150.46     12.59 o 
  -4  -5   5      173.23      175.07     11.64 o 
  -3  -5   5      597.46      599.42     20.26 o 
  -2  -5   5      198.80      178.39     12.77 o 
  -1  -5   5       47.41       57.64      8.44 o 
   0  -5   5      396.94      439.85     16.63 o 
   1  -5   5        9.54        9.00      5.65 o 
   2  -5   5       82.14       78.71     11.36 o 
   3  -5   5      142.05      151.45      9.43 o 
   4  -5   5      834.09      808.12     18.09 o 
   5  -5   5      307.83      311.33     16.52 o 
   6  -5   5       10.62       -0.81      5.89 o 
   7  -5   5      471.83      493.19     38.59 o 
   8  -5   5       85.85       75.27     13.30 o 
   9  -5   5       12.16        6.19      8.58 o 
  -9  -4   5        3.39       -2.59     10.91 o 
  -8  -4   5       44.08       61.67     31.41 o 
  -7  -4   5       77.32       95.62     13.57 o 
  -6  -4   5      279.72      270.36     14.97 o 
  -5  -4   5      640.77      689.25     20.78 o 
  -4  -4   5        2.15        8.03      6.50 o 
  -3  -4   5        2.74        2.00      5.79 o 
  -2  -4   5       65.25       64.30      7.71 o 
  -1  -4   5      160.76      132.36     10.11 o 
   0  -4   5      628.82      586.93     17.53 o 
   1  -4   5       28.23       26.12     10.29 o 
   2  -4   5      591.95      591.43     19.47 o 
   3  -4   5       84.11       80.44      7.17 o 
   4  -4   5       29.73       37.44      7.72 o 
   5  -4   5       11.17       15.13      6.33 o 
   6  -4   5       28.33       25.96      6.38 o 
   7  -4   5       26.08       21.34     11.32 o 
   8  -4   5        0.30        3.85     10.77 o 
   9  -4   5       16.03       -6.28      8.97 o 
 -10  -3   5       56.92       45.91     14.72 o 
  -9  -3   5      449.28      451.48     26.22 o 
  -8  -3   5        0.38        8.80     10.76 o 
  -7  -3   5     1482.74     1499.78    130.63 o 
  -6  -3   5       69.10       64.52      7.28 o 
  -5  -3   5      111.40      104.92     10.55 o 
  -4  -3   5        1.99        3.54      5.84 o 
  -3  -3   5       72.07       68.09      6.65 o 
  -2  -3   5     1557.11     1608.27     50.50 o 
  -1  -3   5       31.45       36.95      6.32 o 
   0  -3   5     8115.21     8312.05    135.11 o 
   1  -3   5     1860.40     1933.61     37.55 o 
   2  -3   5      436.37      381.89     15.00 o 
   3  -3   5      589.18      602.91     20.12 o 
   4  -3   5      728.06      711.80     21.82 o 
   5  -3   5      867.70      922.63     43.75 o 
   6  -3   5        1.02       14.28      5.58 o 
   7  -3   5      564.65      594.25     56.30 o 
   8  -3   5      253.77      255.03     32.67 o 
   9  -3   5        4.84        7.77      8.14 o 
 -10  -2   5        7.74       11.50     12.21 o 
  -9  -2   5      218.43      221.56     19.59 o 
  -8  -2   5      187.05      182.89     17.25 o 
  -7  -2   5       19.04       18.87     10.35 o 
  -6  -2   5      366.74      370.27     15.77 o 
  -5  -2   5      462.90      496.83     17.11 o 
  -4  -2   5      247.09      254.81     10.32 o 
  -3  -2   5      608.02      555.21     15.33 o 
  -2  -2   5      181.01      169.14      7.18 o 
  -1  -2   5     5340.28     5507.79    205.05 o 
   0  -2   5     1332.22     1298.23     50.45 o 
   1  -2   5      389.54      375.92     13.52 o 
   2  -2   5        1.63        6.00      5.17 o 
   3  -2   5       81.30       92.71      8.83 o 
   4  -2   5      310.54      309.29     31.89 o 
   5  -2   5      123.57      111.88     12.57 o 
   6  -2   5      528.37      518.45     24.20 o 
   7  -2   5      244.71      235.45     20.49 o 
   8  -2   5      116.36      133.28     19.74 o 
   9  -2   5      106.53       97.02     16.62 o 
 -10  -1   5      103.32      104.60     15.47 o 
  -9  -1   5       11.73       30.03     11.99 o 
  -8  -1   5        1.93        0.72     10.32 o 
  -7  -1   5       45.69       43.43     11.38 o 
  -6  -1   5      225.08      240.63     13.27 o 
  -5  -1   5      199.00      214.68      9.52 o 
  -4  -1   5       65.47       79.55      7.77 o 
  -3  -1   5     1083.31     1135.40     24.95 o 
  -2  -1   5      901.81      937.62     20.56 o 
  -1  -1   5      587.98      506.74     40.41 o 
   0  -1   5     2128.32     2244.88    100.02 o 
   1  -1   5      507.45      516.16     12.26 o 
   2  -1   5       18.99       24.50      5.37 o 
   3  -1   5       14.78       23.26      5.43 o 
   4  -1   5      861.00      836.48     31.99 o 
   5  -1   5     1320.60     1386.91     75.96 o 
   6  -1   5       26.13       18.46      5.92 o 
   7  -1   5      492.22      548.30     33.38 o 
   8  -1   5      109.72      133.75     20.47 o 
 -11   0   5        2.82       22.81     11.66 o 
 -10   0   5       62.54       63.84     12.85 o 
  -9   0   5      247.74      234.22     20.28 o 
  -8   0   5      419.70      408.32     19.99 o 
  -7   0   5       42.94       46.75      8.97 o 
  -6   0   5      217.20      200.95     10.27 o 
  -5   0   5      691.58      829.92     26.38 o 
  -4   0   5     1024.07     1167.68     36.96 o 
  -3   0   5       43.11       30.62      6.17 o 
  -2   0   5     1214.37     1306.96     26.51 o 
  -1   0   5      425.32      462.63     11.20 o 
   0   0   5      281.52      262.38      8.19 o 
   1   0   5       14.74       19.75      4.38 o 
   2   0   5        4.53        0.59      4.68 o 
   3   0   5      188.23      201.14     17.30 o 
   4   0   5       58.19       56.16      7.04 o 
   5   0   5      178.26      176.17     16.42 o 
   6   0   5      151.15      157.05     18.62 o 
   7   0   5       86.79       81.20     14.47 o 
   8   0   5        7.68        8.40      9.09 o 
 -11   1   5        2.48        8.54     11.84 o 
 -10   1   5       17.61      -11.04     11.04 o 
  -9   1   5      134.34      149.47     17.57 o 
  -8   1   5       15.91        5.33     11.00 o 
  -7   1   5      274.78      270.27     12.01 o 
  -6   1   5       22.93       24.17      4.58 o 
  -5   1   5      871.53      952.37     36.05 o 
  -4   1   5       62.16       55.87      6.99 o 
  -3   1   5       80.12       42.95      5.39 o 
  -2   1   5        4.79        7.61      4.16 o 
  -1   1   5       24.59       17.00      5.40 o 
   0   1   5     1830.68     1892.65     37.33 o 
   1   1   5      760.74      779.12     18.84 o 
   2   1   5       15.80       26.63      4.98 o 
   3   1   5       54.44       45.15      6.66 o 
   4   1   5      339.79      374.15     18.19 o 
   5   1   5       20.42       18.51      5.62 o 
   6   1   5       18.04       15.35      5.72 o 
   7   1   5       48.79       57.94     12.35 o 
   8   1   5       23.82       32.85     10.16 o 
 -11   2   5       12.18       25.86     12.49 o 
 -10   2   5        0.59       34.10     19.28 o 
  -9   2   5      808.63      846.63     86.13 o 
  -8   2   5     1160.57     1220.70     28.92 o 
  -7   2   5      520.21      480.00     18.05 o 
  -6   2   5     2204.81     2383.34     34.92 o 
  -5   2   5      693.84      749.50     24.57 o 
  -4   2   5       97.11      120.71     17.14 o 
  -3   2   5      280.65      285.61      9.27 o 
  -2   2   5      994.12      875.58     24.11 o 
  -1   2   5     2463.74     2485.60     87.26 o 
   0   2   5      413.19      440.53     11.14 o 
   1   2   5     1807.39     1833.76     48.88 o 
   2   2   5      299.64      313.14     19.75 o 
   3   2   5       78.90       60.66      7.99 o 
   4   2   5      169.98      167.37     16.51 o 
   5   2   5      184.48      170.23     12.07 o 
   6   2   5      204.75      182.89     21.24 o 
   7   2   5        0.58        6.32      4.83 o 
 -11   3   5       44.89       54.40     16.90 o 
 -10   3   5      240.48      206.05     16.72 o 
  -9   3   5        4.20       20.71     10.33 o 
  -8   3   5      430.24      421.97     14.68 o 
  -7   3   5      304.50      318.90     12.49 o 
  -6   3   5      171.68      181.09     10.14 o 
  -5   3   5       88.85      100.54      7.58 o 
  -4   3   5       22.94       23.49      6.15 o 
  -3   3   5      864.84      855.67     22.12 o 
  -2   3   5      807.54      830.50     27.60 o 
  -1   3   5     1531.01     1689.39     56.17 o 
   0   3   5     2428.61     2662.52    139.68 o 
   1   3   5       44.21       66.55      8.62 o 
   2   3   5       87.03       89.28     10.73 o 
   3   3   5       18.17       18.02      5.13 o 
   4   3   5       92.30      142.21     19.12 o 
   5   3   5      499.84      524.55     53.33 o 
   6   3   5       17.17       21.53      8.18 o 
   7   3   5      157.18      109.04     21.08 o 
 -11   4   5       15.64       14.28     10.37 o 
 -10   4   5       96.44       79.88     11.97 o 
  -9   4   5      341.27      325.41     23.13 o 
  -8   4   5      208.89      192.72     12.51 o 
  -7   4   5        1.25       -5.19      6.16 o 
  -6   4   5      260.95      265.93     13.46 o 
  -5   4   5      403.61      436.14     16.26 o 
  -4   4   5      643.86      600.61     20.25 o 
  -3   4   5      112.31      114.82     10.74 o 
  -2   4   5     1246.89     1104.84     37.62 o 
  -1   4   5      659.11      628.18     34.21 o 
   0   4   5      112.40      101.05      8.22 o 
   1   4   5      591.76      579.94     20.25 o 
   2   4   5        1.44        5.31      6.97 o 
   3   4   5       65.59       71.66     11.07 o 
   4   4   5        0.83        7.27      8.61 o 
   5   4   5      224.22      252.85     43.25 o 
   6   4   5      143.88      152.19     19.13 o 
 -11   5   5       69.49      109.99     14.85 o 
 -10   5   5        9.52       13.98      9.43 o 
  -9   5   5       56.47       62.58      8.23 o 
  -8   5   5      416.99      419.79     28.41 o 
  -7   5   5       19.33       15.42     14.17 o 
  -6   5   5       29.56       41.61      8.22 o 
  -5   5   5      164.16      180.21     10.01 o 
  -4   5   5     1116.45     1110.71     40.61 o 
  -3   5   5      340.64      384.03     22.67 o 
  -2   5   5        2.49        3.51      4.39 o 
  -1   5   5      386.63      356.78     24.94 o 
   0   5   5        8.25       19.04      6.77 o 
   1   5   5       78.53       72.12      7.70 o 
   2   5   5       30.92       37.56      7.81 o 
   3   5   5      124.63      142.98     14.74 o 
   4   5   5      100.75      114.78     14.56 o 
   5   5   5       13.97        6.83     10.46 o 
 -11   6   5       16.19       17.32     17.99 o 
 -10   6   5       18.01       14.79     13.30 o 
  -9   6   5      292.78      285.96     13.98 o 
  -8   6   5      372.68      335.22     13.73 o 
  -7   6   5       20.86       26.72      6.24 o 
  -6   6   5      340.30      335.94     12.48 o 
  -5   6   5        4.77        4.02      9.11 o 
  -4   6   5       77.02       78.11     19.95 o 
  -3   6   5       12.17       21.84      8.11 o 
  -2   6   5      247.12      278.87     39.82 o 
  -1   6   5       18.89       25.59      9.05 o 
   0   6   5       86.51       80.88      7.58 o 
   1   6   5      181.64      186.44     19.81 o 
   2   6   5       44.76       36.91      9.47 o 
   3   6   5       32.80       38.64     14.56 o 
   4   6   5       18.83       26.10     15.90 o 
 -11   7   5       33.85       58.14     20.25 o 
 -10   7   5       49.11       27.11     15.90 o 
  -9   7   5        0.47       -0.37      8.86 o 
  -8   7   5      743.99      799.13     42.79 o 
  -7   7   5      233.00      241.24     16.72 o 
  -6   7   5      255.17      234.85     16.38 o 
  -5   7   5      375.67      373.23     29.91 o 
  -4   7   5      126.67      113.26     12.90 o 
  -3   7   5      116.00      118.31     16.23 o 
  -2   7   5       24.02       26.12      7.36 o 
  -1   7   5      344.70      338.07     22.78 o 
   0   7   5      421.88      425.61     21.19 o 
   1   7   5        4.46       12.49      7.73 o 
   2   7   5       66.64       54.25     10.21 o 
   3   7   5       12.55        7.84      6.45 o 
 -10   8   5       45.85       51.03     18.99 o 
  -9   8   5      235.93      251.58     30.62 o 
  -7   8   5       82.18      121.62     16.83 o 
  -6   8   5       48.35       71.18     14.64 o 
  -5   8   5       27.47       46.26     12.12 o 
  -4   8   5       17.30       33.55     17.57 o 
  -3   8   5        0.57       -5.04     10.40 o 
  -2   8   5      362.16      462.64     61.87 o 
  -1   8   5       73.29       69.78     12.19 o 
   0   8   5      133.23      116.80     20.48 o 
   1   8   5       82.85       84.82     16.56 o 
   2   8   5        0.36       11.20      8.46 o 
  -9   9   5      136.61      143.60     18.63 o 
  -8   9   5      134.48      129.02     14.81 o 
  -7   9   5       52.45       49.12     13.39 o 
  -6   9   5       12.90       38.90     13.45 o 
  -5   9   5        0.84        4.24     10.57 o 
  -4   9   5      121.05      137.70     36.56 o 
  -3   9   5      118.66      112.75     16.65 o 
  -2   9   5       86.00       62.07     16.17 o 
  -1   9   5      162.82      223.43     53.04 o 
   0   9   5       14.15       17.52     11.46 o 
  -7  10   5        5.08        3.73     11.16 o 
  -6  10   5       54.17       53.92     12.84 o 
  -5  10   5       49.83       44.92     16.41 o 
  -4  10   5       37.47       42.85     25.89 o 
  -3  10   5       83.78      101.07     21.16 o 
  -2  10   5       54.33       62.70     13.91 o 
   2 -11   6        1.11       -1.92     17.65 o 
  -2 -10   6       34.52       48.86     24.26 o 
  -1 -10   6       42.58       30.17     16.90 o 
   0 -10   6       31.99       36.47      9.06 o 
   1 -10   6       13.87       20.47      8.09 o 
   2 -10   6       71.77      101.81     27.78 o 
   3 -10   6       19.91       29.70     21.17 o 
   4 -10   6      164.05      171.00     28.28 o 
   5 -10   6      200.23      224.38     38.65 o 
  -4  -9   6       18.11       20.19     10.69 o 
  -3  -9   6        0.69        5.54      8.54 o 
  -2  -9   6      107.95       95.66     15.12 o 
  -1  -9   6      121.96      106.07     14.00 o 
   0  -9   6        0.66       -0.83      5.68 o 
   1  -9   6        0.90        1.27      5.86 o 
   2  -9   6        5.68        1.85      5.75 o 
   3  -9   6      150.40      131.78     13.84 o 
   4  -9   6       42.47       31.79      6.85 o 
   5  -9   6      169.90      191.75     24.09 o 
   6  -9   6      132.67       96.29     19.58 o 
  -5  -8   6        0.39        1.53      8.37 o 
  -4  -8   6       45.84       52.83     10.39 o 
  -3  -8   6       31.60       29.95      6.57 o 
  -2  -8   6       38.54       32.24      6.09 o 
  -1  -8   6       37.54       48.90     12.91 o 
   0  -8   6       43.84       40.72     10.14 o 
   1  -8   6      233.24      235.56     18.88 o 
   2  -8   6       19.93       17.28      7.37 o 
   3  -8   6      172.72      183.71     31.98 o 
   4  -8   6      168.29      169.19     11.30 o 
   5  -8   6       31.67       33.06      7.19 o 
   6  -8   6        4.89        3.33      8.50 o 
   7  -8   6       28.11       20.90     10.18 o 
  -6  -7   6       48.12       68.73     19.07 o 
  -5  -7   6        6.66        0.73      6.21 o 
  -4  -7   6       20.40       23.81      7.08 o 
  -3  -7   6      125.88      122.94     10.37 o 
  -2  -7   6      108.16      111.27     10.84 o 
  -1  -7   6      535.44      529.64     21.50 o 
   0  -7   6       14.73       12.86      5.81 o 
   1  -7   6      443.93      457.05     19.90 o 
   2  -7   6      129.44      146.46     20.30 o 
   3  -7   6       60.49       70.17      7.42 o 
   4  -7   6      143.92      126.80     10.40 o 
   5  -7   6       35.45       42.84      7.58 o 
   6  -7   6      170.15      195.35     12.45 o 
   7  -7   6       76.05       66.72     10.90 o 
   8  -7   6       39.78       34.97     15.06 o 
  -7  -6   6        0.37        5.47      9.13 o 
  -6  -6   6       69.18       57.60     10.27 o 
  -5  -6   6       54.55       61.36      9.21 o 
  -4  -6   6        3.36        1.93      7.10 o 
  -3  -6   6      507.55      523.36     16.98 o 
  -2  -6   6      136.48      145.18     14.19 o 
  -1  -6   6      733.09      696.41     22.59 o 
   0  -6   6      336.58      326.85     25.99 o 
   1  -6   6      108.62       98.60     13.95 o 
   2  -6   6       48.64       36.41      7.40 o 
   3  -6   6        3.77        5.79      6.75 o 
   4  -6   6      200.55      187.92     12.71 o 
   5  -6   6      212.51      239.80     16.56 o 
   6  -6   6      119.47      129.67     10.61 o 
   7  -6   6      355.16      345.62     20.44 o 
   8  -6   6        1.78       -0.50     12.47 o 
  -8  -5   6        0.80        1.93     10.23 o 
  -7  -5   6        2.01        6.21      9.37 o 
  -6  -5   6       31.71       34.43      6.71 o 
  -5  -5   6      472.46      459.67     17.97 o 
  -4  -5   6      424.59      439.91     15.24 o 
  -3  -5   6      175.04      176.66     10.26 o 
  -2  -5   6     1467.97     1495.90     50.80 o 
  -1  -5   6       59.32       67.54      9.78 o 
   0  -5   6        8.79        4.46      4.32 o 
   1  -5   6       13.30        7.64      3.10 o 
   2  -5   6      183.16      193.47     10.35 o 
   3  -5   6      472.89      501.60     14.35 o 
   4  -5   6       38.34       43.93      7.93 o 
   5  -5   6      639.77      712.14     19.19 o 
   6  -5   6      263.59      244.82     15.83 o 
   7  -5   6       10.39        7.39      7.78 o 
   8  -5   6        7.97       10.21     15.73 o 
  -9  -4   6       21.92       18.58     11.29 o 
  -8  -4   6       60.63       57.20     24.97 o 
  -7  -4   6      237.65      256.99     29.49 o 
  -6  -4   6       75.54       92.57     14.13 o 
  -5  -4   6       34.88       29.46      6.48 o 
  -4  -4   6      138.30      130.57     10.02 o 
  -3  -4   6      632.98      666.30     21.56 o 
  -2  -4   6        2.88       -0.17      4.91 o 
  -1  -4   6      484.85      491.73     20.84 o 
   0  -4   6      166.92      151.90     11.27 o 
   1  -4   6       10.43       13.70      4.16 o 
   2  -4   6      142.46      129.61     10.78 o 
   3  -4   6      161.46      171.39      9.02 o 
   4  -4   6     1966.83     2023.28     33.62 o 
   5  -4   6        8.68        6.32      5.83 o 
   6  -4   6      402.97      431.52     15.41 o 
   7  -4   6       34.78       28.65     11.71 o 
   8  -4   6        3.97       19.91     10.71 o 
  -9  -3   6      129.08      128.85     15.14 o 
  -8  -3   6      179.17      187.54     17.64 o 
  -7  -3   6       22.28       25.93     12.09 o 
  -6  -3   6      286.01      283.89     12.76 o 
  -5  -3   6      344.52      321.28     12.64 o 
  -4  -3   6        6.82        8.33      6.38 o 
  -3  -3   6      172.53      179.31     14.01 o 
  -2  -3   6     1109.54     1108.59     31.35 o 
  -1  -3   6     1386.72     1396.75     48.63 o 
   0  -3   6        5.51        4.27     11.88 o 
   1  -3   6      168.93      136.08     20.50 o 
   2  -3   6     1058.67     1061.46     25.80 o 
   3  -3   6      206.05      207.31     10.33 o 
   4  -3   6       66.79       60.23      7.04 o 
   5  -3   6      133.15      128.03      9.65 o 
   6  -3   6       55.32       45.19      7.22 o 
   7  -3   6       31.44       28.89     13.13 o 
   8  -3   6        5.15        2.36      6.67 o 
 -10  -2   6      121.61       94.48     16.34 o 
  -9  -2   6        7.67       19.65     19.12 o 
  -8  -2   6       35.24       34.84     10.60 o 
  -7  -2   6      201.60      201.79     14.49 o 
  -6  -2   6        8.96       14.95      5.65 o 
  -5  -2   6        0.16       15.48      6.60 o 
  -4  -2   6       56.20       46.73      8.69 o 
  -3  -2   6     1106.32     1068.04     39.84 o 
  -2  -2   6      575.98      611.80     15.46 o 
  -1  -2   6        3.32        7.86     12.38 o 
   0  -2   6      971.02     1033.37     44.59 o 
   1  -2   6       79.09      100.22     14.98 o 
   2  -2   6      303.17      323.47     24.55 o 
   3  -2   6       10.40        4.02      5.32 o 
   4  -2   6      312.54      330.99     22.25 o 
   5  -2   6      226.59      216.89     17.07 o 
   6  -2   6       22.76       19.70      6.20 o 
   7  -2   6      262.01      245.46     20.73 o 
   8  -2   6       96.54       90.35     14.96 o 
 -10  -1   6      200.18      210.04     18.73 o 
  -9  -1   6      359.72      348.66     23.58 o 
  -8  -1   6      103.14      114.89     20.20 o 
  -7  -1   6      780.69      780.66     25.35 o 
  -6  -1   6       57.50       68.69      9.44 o 
  -5  -1   6      267.40      268.43     13.29 o 
  -4  -1   6      855.63      849.55     27.41 o 
  -3  -1   6     1129.50     1105.84     32.17 o 
  -2  -1   6     3236.72     3195.93     70.57 o 
  -1  -1   6        1.56       -3.86      8.74 o 
   0  -1   6     2052.40     2233.05    116.08 o 
   1  -1   6       25.86       17.83      6.68 o 
   2  -1   6        1.03        3.29      4.16 o 
   3  -1   6      281.96      273.25     12.58 o 
   4  -1   6       72.13       70.42      9.32 o 
   5  -1   6      535.66      585.89     18.53 o 
   6  -1   6       13.06        6.17      8.07 o 
   7  -1   6      125.42       95.66     21.88 o 
   8  -1   6       44.65       21.17     15.81 o 
 -11   0   6      156.78      176.86     22.88 o 
 -10   0   6       62.55       92.74     17.66 o 
  -9   0   6      101.59       93.78     16.65 o 
  -8   0   6       25.44       34.22     13.85 o 
  -7   0   6        0.93        4.44      3.80 o 
  -6   0   6      218.94      226.41     12.89 o 
  -5   0   6       16.22       13.04      8.26 o 
  -4   0   6      637.79      626.73     23.87 o 
  -3   0   6      628.38      599.86     15.57 o 
  -2   0   6      520.64      542.58     13.65 o 
  -1   0   6     1683.76     1486.95     33.35 o 
   0   0   6        6.70        5.46      2.47 o 
   1   0   6       94.05       81.55      6.28 o 
   2   0   6      260.37      308.14     18.61 o 
   3   0   6      305.96      304.50     19.81 o 
   4   0   6      951.51     1082.52     24.29 o 
   5   0   6       26.97       28.50      6.55 o 
   6   0   6      225.77      230.43     20.02 o 
   7   0   6       24.40       30.36     17.65 o 
 -11   1   6        5.45       11.59     13.93 o 
 -10   1   6       87.42      116.63     36.02 o 
  -9   1   6      116.99      109.21     19.16 o 
  -8   1   6       15.80       13.29      4.91 o 
  -7   1   6      359.21      343.30     17.84 o 
  -6   1   6     1325.29     1424.06     41.35 o 
  -5   1   6      438.72      422.27     14.62 o 
  -4   1   6       31.63       24.70      5.21 o 
  -3   1   6     2132.01     2260.63     70.30 o 
  -2   1   6     1860.11     2010.99     49.69 o 
  -1   1   6       10.26        6.67      3.17 o 
   0   1   6      171.84      185.30     11.42 o 
   1   1   6      114.37      121.05     12.94 o 
   2   1   6      111.21      107.54      8.96 o 
   3   1   6       15.51       11.47      6.07 o 
   4   1   6      820.71      959.73     31.49 o 
   5   1   6      576.02      566.07     32.12 o 
   6   1   6       38.13       45.19     11.63 o 
   7   1   6      161.95      182.04     23.55 o 
 -11   2   6      132.20      158.69     18.73 o 
 -10   2   6       95.47       75.95     12.92 o 
  -9   2   6       12.59       -0.13      9.66 o 
  -8   2   6      849.87      921.73     21.78 o 
  -7   2   6      142.27      158.55     12.50 o 
  -6   2   6        3.68        5.79      3.72 o 
  -5   2   6      107.72      124.99     10.56 o 
  -4   2   6      735.73      725.08     31.65 o 
  -3   2   6      156.56      135.37      8.32 o 
  -2   2   6       64.04       79.29      8.71 o 
  -1   2   6     1202.21     1199.23     44.04 o 
   0   2   6      398.43      338.36     17.93 o 
   1   2   6      244.38      245.89     18.45 o 
   2   2   6       47.75       51.69      8.44 o 
   3   2   6      715.17      713.88     34.41 o 
   4   2   6      385.67      430.70     57.80 o 
   5   2   6        6.20       11.02      7.20 o 
   6   2   6       26.59       33.04     11.42 o 
 -11   3   6       39.20       37.92     18.74 o 
 -10   3   6      141.12      146.31     15.25 o 
  -9   3   6      403.39      461.77     42.21 o 
  -8   3   6       70.74       67.43      8.70 o 
  -7   3   6       81.88       68.10      9.37 o 
  -6   3   6      387.47      423.97     23.27 o 
  -5   3   6       92.02       97.22      9.04 o 
  -4   3   6      365.15      380.34     14.37 o 
  -3   3   6       42.55       40.72      7.09 o 
  -2   3   6     1070.39     1142.56     39.66 o 
  -1   3   6      411.70      462.46     14.97 o 
   0   3   6      303.37      308.90     15.32 o 
   1   3   6      396.89      394.78     29.38 o 
   2   3   6        1.47        0.55      5.68 o 
   3   3   6        1.59       12.15      7.08 o 
   4   3   6       47.07       47.01      7.34 o 
   5   3   6       95.66       95.29     34.47 o 
   6   3   6       24.34       33.02     11.48 o 
 -11   4   6      309.53      228.98     35.97 o 
 -10   4   6       10.40        5.76      9.33 o 
  -9   4   6      392.22      403.11     15.58 o 
  -8   4   6      131.13      141.63     10.57 o 
  -7   4   6      214.24      192.88     16.08 o 
  -6   4   6       15.74       22.09      7.62 o 
  -5   4   6       55.11       71.54      7.73 o 
  -4   4   6      948.15      923.27     41.07 o 
  -3   4   6      276.21      243.53     14.53 o 
  -2   4   6      746.86      788.85     29.01 o 
  -1   4   6      853.54      837.59     33.95 o 
   0   4   6        1.60        3.30      6.09 o 
   1   4   6        6.01        3.90      4.02 o 
   2   4   6        3.45        6.71      5.49 o 
   3   4   6       55.76       62.16     11.73 o 
   4   4   6       66.87       60.84      9.57 o 
   5   4   6        0.25       -2.18      5.97 o 
 -11   5   6       36.25       29.73     10.13 o 
 -10   5   6      225.90      256.93     18.47 o 
  -9   5   6       15.49       10.21      6.57 o 
  -8   5   6       52.82       43.24      8.46 o 
  -7   5   6        1.64        7.80      6.91 o 
  -6   5   6        7.52       13.49      6.68 o 
  -5   5   6      887.44      877.76     28.00 o 
  -4   5   6      148.43      140.66     10.26 o 
  -3   5   6      497.38      541.53     24.43 o 
  -2   5   6       53.43       53.14      6.88 o 
  -1   5   6      379.84      392.38     22.29 o 
   0   5   6       15.64       18.53      4.81 o 
   1   5   6       16.63       15.28      6.08 o 
   2   5   6       82.65       70.98      8.34 o 
   3   5   6        8.77       -0.78      7.61 o 
   4   5   6      193.48      214.55     16.43 o 
 -11   6   6       22.27       24.93     17.82 o 
 -10   6   6        0.27      -11.38     16.31 o 
  -9   6   6      171.80      208.08     13.00 o 
  -8   6   6      263.00      265.21     16.84 o 
  -7   6   6        7.04       13.47      5.49 o 
  -6   6   6      340.49      329.59     19.79 o 
  -5   6   6      465.01      517.16     22.02 o 
  -4   6   6      380.71      384.28     41.41 o 
  -3   6   6       45.49       45.31     11.13 o 
  -2   6   6      761.98      679.60     39.49 o 
  -1   6   6      369.00      359.31     30.78 o 
   0   6   6       12.75       15.62      6.61 o 
   1   6   6        9.66        8.81      6.30 o 
   2   6   6        1.44        5.30      6.08 o 
   3   6   6      132.75      164.67     15.91 o 
 -10   7   6      108.85      102.06     22.09 o 
  -9   7   6      126.90      164.08     17.67 o 
  -8   7   6        7.33       14.41     10.88 o 
  -7   7   6       71.46       81.61     13.00 o 
  -6   7   6      216.25      203.35     15.59 o 
  -5   7   6       24.83       -2.08      9.58 o 
  -4   7   6       67.38       51.32     12.96 o 
  -3   7   6       70.13       79.78     23.30 o 
  -2   7   6      133.62      143.37     27.40 o 
  -1   7   6        2.22        5.92      4.72 o 
   0   7   6       39.40       34.90     10.53 o 
   1   7   6      141.26      162.73     24.18 o 
   2   7   6       24.34       23.33      9.46 o 
 -10   8   6        2.15      -11.96     15.14 o 
  -9   8   6      189.17      205.56     57.10 o 
  -8   8   6      205.69      198.10     18.83 o 
  -7   8   6        4.49       10.89     16.69 o 
  -6   8   6      105.13       96.14     14.35 o 
  -5   8   6       89.05       89.36     14.18 o 
  -4   8   6      338.18      323.09    112.36 o 
  -3   8   6       42.23       31.33     10.54 o 
  -2   8   6       94.96       85.69     18.49 o 
  -1   8   6      141.39      143.02     21.44 o 
   0   8   6       18.27       28.63     14.64 o 
   1   8   6       24.41       25.38     10.84 o 
  -8   9   6       37.38       42.18     12.06 o 
  -7   9   6        0.59        1.58     10.76 o 
  -6   9   6        0.65       -5.77     10.07 o 
  -5   9   6       31.94       22.44     12.03 o 
  -4   9   6       10.03       15.81      8.68 o 
  -3   9   6      115.04      110.08     18.94 o 
  -2   9   6       15.64       20.91      9.26 o 
  -1   9   6       36.09       45.75     16.73 o 
  -6  10   6        0.60        3.27      8.54 o 
  -5  10   6      112.18      109.63     19.85 o 
  -4  10   6      104.22       96.15     31.04 o 
  -1 -10   7       23.44       19.49     19.16 o 
   0 -10   7       29.16       28.19     18.91 o 
   1 -10   7        6.96        0.17     16.23 o 
   2 -10   7        3.31        3.51     16.56 o 
   3 -10   7       99.07      107.50     31.04 o 
   4 -10   7       15.13        6.36     17.57 o 
  -3  -9   7       11.65       16.40     14.98 o 
  -2  -9   7       55.01       46.85     18.74 o 
  -1  -9   7       23.92       18.74      9.05 o 
   0  -9   7        0.61       -4.52      8.64 o 
   1  -9   7       25.11       22.98     11.03 o 
   2  -9   7       38.08       47.77     16.06 o 
   3  -9   7      224.13      262.87     44.05 o 
   4  -9   7      274.93      328.97     21.97 o 
   5  -9   7        6.12       15.56     16.15 o 
  -5  -8   7      280.53      272.81     39.24 o 
  -4  -8   7       12.14       16.93     10.11 o 
  -3  -8   7       30.83       30.17     15.65 o 
  -2  -8   7       74.77       64.99     11.86 o 
  -1  -8   7       99.72       73.43     12.45 o 
   0  -8   7      144.71      139.54     16.23 o 
   1  -8   7       42.14       50.27     10.22 o 
   2  -8   7      545.63      509.71     25.97 o 
   3  -8   7       69.41       74.42     13.07 o 
   4  -8   7      154.30      155.23     14.33 o 
   5  -8   7      137.90      139.36     16.39 o 
   6  -8   7       11.70       25.48     10.06 o 
  -6  -7   7        8.54        6.23      9.89 o 
  -5  -7   7        0.26        2.81      6.60 o 
  -4  -7   7        0.53       -0.92      6.14 o 
  -3  -7   7        0.68        1.68      5.79 o 
  -2  -7   7       40.63       44.84     10.41 o 
  -1  -7   7       74.15       44.77      9.86 o 
   0  -7   7       77.16      108.57     16.61 o 
   1  -7   7       88.38      104.12     14.25 o 
   2  -7   7        6.33        5.42      9.87 o 
   3  -7   7      205.31      237.89     17.89 o 
   4  -7   7       91.72       85.08     18.07 o 
   6  -7   7        0.30       10.54      8.58 o 
   7  -7   7        2.46       21.75     13.97 o 
  -7  -6   7       13.70       34.83     10.80 o 
  -6  -6   7       17.14        9.52      8.42 o 
  -5  -6   7      201.67      218.89     16.69 o 
  -4  -6   7       69.86       69.86      8.89 o 
  -3  -6   7       81.20       79.97      8.43 o 
  -2  -6   7      359.00      310.25     12.96 o 
  -1  -6   7      270.75      246.40     21.03 o 
   0  -6   7        3.28       14.79     10.13 o 
   1  -6   7       81.77       84.33     18.57 o 
   2  -6   7      144.34      141.49     14.52 o 
   3  -6   7        0.15       25.78     10.05 o 
   4  -6   7       63.56       78.57     17.74 o 
   5  -6   7       67.40       61.73     11.87 o 
   6  -6   7       56.11       56.45     15.98 o 
   7  -6   7        1.85       13.30     14.14 o 
  -8  -5   7       24.61       33.17     11.31 o 
  -7  -5   7        4.36       -7.45      9.13 o 
  -6  -5   7        1.21       12.44      7.32 o 
  -5  -5   7        1.26       -5.80      6.59 o 
  -4  -5   7      301.23      337.70     14.70 o 
  -3  -5   7      270.56      271.39     11.87 o 
  -2  -5   7      589.57      542.15     17.10 o 
  -1  -5   7      604.90      573.91     42.12 o 
   0  -5   7       20.45        7.07     10.77 o 
   1  -5   7       30.64       49.37     28.24 o 
   2  -5   7       16.52       25.38     10.63 o 
   3  -5   7      281.70      267.05     16.51 o 
   4  -5   7      459.12      434.84     27.61 o 
   5  -5   7       60.72       72.23     14.19 o 
   6  -5   7      115.39      112.99     12.30 o 
   7  -5   7        5.85        4.35     16.40 o 
  -9  -4   7        8.32       17.04     10.39 o 
  -8  -4   7        8.28       23.22     16.02 o 
  -7  -4   7        6.69       25.69     10.04 o 
  -6  -4   7       60.70       60.11      8.11 o 
  -5  -4   7      744.68      768.66     19.46 o 
  -4  -4   7        0.25        3.85      6.41 o 
  -3  -4   7      794.81      805.93     35.64 o 
  -2  -4   7      137.27      146.79      8.21 o 
  -1  -4   7      226.87      206.28     14.90 o 
   0  -4   7        1.60       17.68     11.03 o 
   1  -4   7        1.27       47.91     13.54 o 
   2  -4   7     1172.27     1233.36     31.59 o 
   3  -4   7       65.05       62.97     21.00 o 
   4  -4   7      776.67      860.12     28.18 o 
   5  -4   7      364.74      402.94     20.51 o 
   6  -4   7       54.14       43.71      9.36 o 
   7  -4   7       69.12       49.28     18.57 o 
  -9  -3   7        7.65        1.38     10.27 o 
  -8  -3   7       11.40       13.94      9.94 o 
  -7  -3   7      327.91      296.81     15.52 o 
  -6  -3   7        2.05        4.93      6.06 o 
  -5  -3   7     1121.89     1188.54     28.59 o 
  -4  -3   7      588.86      598.18     15.98 o 
  -3  -3   7       19.30       27.73      6.16 o 
  -2  -3   7      143.29      121.67     19.62 o 
  -1  -3   7       70.89       68.83     16.36 o 
   0  -3   7     1365.91     1612.37     69.27 o 
   1  -3   7      434.26      399.70     35.68 o 
   2  -3   7      376.00      358.83     18.22 o 
   3  -3   7      646.24      665.17     49.86 o 
   4  -3   7       43.51       31.76      5.31 o 
   5  -3   7      132.03      140.99     12.42 o 
   6  -3   7       49.32       32.46      9.79 o 
   7  -3   7       29.72       37.40     17.48 o 
 -10  -2   7       83.40      118.90     23.38 o 
  -9  -2   7       92.16       90.55     13.45 o 
  -8  -2   7       10.20      -12.30     12.30 o 
  -7  -2   7       82.84       83.96     13.24 o 
  -6  -2   7      122.88      118.78     13.74 o 
  -5  -2   7      315.59      296.60     13.78 o 
  -4  -2   7        1.34        0.28      5.64 o 
  -3  -2   7      257.22      274.19     16.48 o 
  -2  -2   7       28.67       23.68     13.72 o 
  -1  -2   7       15.94       30.87     14.47 o 
   0  -2   7        9.60        5.52     13.22 o 
   1  -2   7      317.91      311.25     26.23 o 
   2  -2   7      504.74      497.46     43.50 o 
   3  -2   7       79.65       74.35      7.64 o 
   4  -2   7      825.34      842.45     20.96 o 
   5  -2   7       11.64        5.52      5.61 o 
 -10  -1   7        0.43        7.00     10.41 o 
  -9  -1   7      253.38      256.33     19.70 o 
  -8  -1   7      120.66      148.13     15.27 o 
  -7  -1   7        2.24        4.06      4.60 o 
  -6  -1   7       15.04        9.87      5.69 o 
  -5  -1   7      228.65      224.97     13.79 o 
  -4  -1   7      663.29      672.22     19.31 o 
  -3  -1   7       74.98       59.59      5.53 o 
  -2  -1   7      543.61      558.29     26.60 o 
  -1  -1   7      691.21      696.13     44.01 o 
   0  -1   7       69.09       84.72     15.76 o 
   1  -1   7      163.13      170.51     20.99 o 
   2  -1   7      313.89      334.99     17.40 o 
   3  -1   7      364.95      363.09     26.17 o 
   4  -1   7       16.91       14.01      4.76 o 
   5  -1   7        2.10       -1.01      6.15 o 
   6  -1   7       29.40       23.92      8.71 o 
   7  -1   7       31.54       53.54     22.76 o 
 -11   0   7       27.80       21.97     11.61 o 
 -10   0   7      239.01      260.58     43.96 o 
  -9   0   7       21.54       24.55     29.20 o 
  -8   0   7        0.12        7.19      4.22 o 
  -7   0   7       24.09       29.20      6.34 o 
  -6   0   7      101.05      115.27     10.25 o 
  -5   0   7      179.71      185.16     12.64 o 
  -4   0   7        3.95        8.41      5.27 o 
  -3   0   7     2254.07     2428.77     62.38 o 
  -2   0   7      211.68      228.15     20.35 o 
  -1   0   7      128.81      105.63     27.94 o 
   0   0   7      175.50      147.93     26.56 o 
   1   0   7       59.31       59.34      5.61 o 
   2   0   7       62.01       61.43      7.83 o 
   3   0   7       52.12       61.37      8.54 o 
   4   0   7      361.38      358.36     13.86 o 
   5   0   7      137.55      139.84     32.08 o 
   6   0   7       36.53       12.23      8.46 o 
   7   0   7       54.65       33.88     14.98 o 
 -11   1   7       20.48       24.02     19.24 o 
 -10   1   7      116.42      129.77     16.60 o 
  -9   1   7      156.28      147.67     17.06 o 
  -8   1   7       13.05       13.76      7.84 o 
  -7   1   7        1.13       -5.86      5.86 o 
  -6   1   7       90.75       85.00      9.65 o 
  -5   1   7     1521.78     1572.51     42.60 o 
  -4   1   7     1673.14     1776.74     39.13 o 
  -3   1   7      387.46      354.92     13.60 o 
  -2   1   7      913.49      811.52     46.07 o 
  -1   1   7        2.65        4.53      2.62 o 
   0   1   7       82.48       72.75      9.59 o 
   1   1   7      174.28      180.60     11.72 o 
   2   1   7      204.28      199.19     12.63 o 
   3   1   7      932.05      999.67     25.49 o 
   4   1   7       16.80        2.68      5.89 o 
   5   1   7      330.36      367.53     21.19 o 
   6   1   7       15.78       21.53      6.97 o 
 -11   2   7       46.58       59.67     13.16 o 
 -10   2   7       70.67       63.69     15.81 o 
  -9   2   7       82.80       74.08     11.58 o 
  -8   2   7      194.08      169.18     20.45 o 
  -7   2   7      124.36      134.12     11.89 o 
  -6   2   7     1353.05     1386.54     24.54 o 
  -5   2   7       24.91       22.93      6.37 o 
  -4   2   7      441.42      397.64     31.08 o 
  -3   2   7      245.50      217.71     11.65 o 
  -2   2   7       84.03       80.93     10.66 o 
  -1   2   7       23.50       26.92      6.65 o 
   0   2   7       51.38       44.81      7.23 o 
   1   2   7     1068.53     1197.09     28.25 o 
   2   2   7      330.15      298.30     12.32 o 
   3   2   7      169.75      167.58     12.93 o 
   4   2   7      199.25      204.84     15.32 o 
   5   2   7       20.20       29.48      9.75 o 
   6   2   7        5.40       -0.25      7.28 o 
 -11   3   7       37.24       46.54     11.97 o 
 -10   3   7       16.65       26.99     10.68 o 
  -9   3   7       96.90       91.88      9.13 o 
  -8   3   7       91.99       77.94      8.11 o 
  -7   3   7        0.20        0.62      6.87 o 
  -6   3   7      309.56      290.87     19.59 o 
  -5   3   7      232.11      242.77     13.30 o 
  -4   3   7      122.42       98.98      9.62 o 
  -3   3   7      273.07      269.97     15.82 o 
  -2   3   7      202.87      218.77     14.76 o 
  -1   3   7       83.62       85.53     14.70 o 
   0   3   7      166.74      136.62     14.32 o 
   1   3   7       73.96       74.60     11.43 o 
   2   3   7      268.94      264.71     15.46 o 
   3   3   7       44.44       52.05      9.06 o 
   4   3   7       90.07       79.08      8.74 o 
   5   3   7       32.74       35.91      9.65 o 
 -11   4   7      148.31      139.74     18.70 o 
 -10   4   7      158.64      170.93     33.84 o 
  -9   4   7        5.32        5.05      6.28 o 
  -8   4   7      258.08      269.78     14.59 o 
  -7   4   7        1.06       -0.69      6.49 o 
  -6   4   7      300.16      294.55     23.92 o 
  -5   4   7      268.61      233.61     12.11 o 
  -4   4   7      494.23      501.43     15.93 o 
  -3   4   7      452.23      461.84     15.96 o 
  -2   4   7       91.82       95.64     10.95 o 
  -1   4   7       11.37        8.80      3.47 o 
   0   4   7        9.36       11.74      4.48 o 
   1   4   7      253.55      261.39     33.10 o 
   2   4   7       44.01       47.75      8.86 o 
   3   4   7      143.01      129.83     13.19 o 
   4   4   7       72.54       71.82     10.56 o 
 -11   5   7       45.68       59.01     15.44 o 
 -10   5   7      116.05      108.22     15.69 o 
  -9   5   7      269.38      283.78     13.48 o 
  -8   5   7       40.17       24.35      6.30 o 
  -7   5   7        2.52       10.19      5.90 o 
  -6   5   7       58.34       60.29      7.74 o 
  -5   5   7      118.48      115.89      8.31 o 
  -4   5   7      259.65      243.04     10.93 o 
  -3   5   7      167.73      162.94     11.11 o 
  -2   5   7      741.15      760.29     43.52 o 
  -1   5   7       35.69       32.87      7.63 o 
   0   5   7       86.40       74.04      8.74 o 
   1   5   7       38.81       40.87      8.21 o 
   2   5   7       31.94       27.84      8.44 o 
   3   5   7      107.42      134.11     11.79 o 
 -10   6   7       21.81       20.75     15.23 o 
  -9   6   7        8.53        6.90      8.36 o 
  -8   6   7       15.91        8.29     11.84 o 
  -7   6   7       69.17       48.52     11.36 o 
  -6   6   7      259.38      283.25     23.63 o 
  -5   6   7        0.73        6.57      9.16 o 
  -4   6   7      635.60      594.59     32.75 o 
  -3   6   7      273.59      333.12     57.73 o 
  -2   6   7       18.46       10.06     13.72 o 
  -1   6   7       24.23       10.66      7.27 o 
   0   6   7        6.40       16.99      8.90 o 
   1   6   7      109.19       87.85     15.80 o 
   2   6   7       31.01       34.54     15.69 o 
 -10   7   7        3.46       -3.51     14.31 o 
  -9   7   7       10.68       15.39      9.31 o 
  -8   7   7      118.68       98.99     14.44 o 
  -7   7   7       94.31       95.80     14.77 o 
  -6   7   7      142.13      184.82     15.93 o 
  -5   7   7      621.99      580.67     60.61 o 
  -4   7   7        9.45       -5.10      8.95 o 
  -3   7   7       74.13       96.45     32.21 o 
  -2   7   7       17.96       11.36     30.83 o 
  -1   7   7       38.34       44.89      9.59 o 
   0   7   7       74.48       53.23     26.39 o 
   1   7   7       16.83       18.77      8.56 o 
  -9   8   7       10.91       16.03      9.78 o 
  -8   8   7       70.54       67.93     12.63 o 
  -7   8   7      101.54       99.45     22.84 o 
  -6   8   7        3.44       19.84     10.25 o 
  -5   8   7        9.50        7.96      6.50 o 
  -4   8   7       44.52       36.79      9.42 o 
  -3   8   7        2.71        5.32      7.12 o 
  -2   8   7       10.74        4.46      9.51 o 
  -1   8   7       11.24       12.98      9.97 o 
   0   8   7       55.81       68.41     14.47 o 
  -7   9   7        5.67        4.21     10.53 o 
  -6   9   7       23.27       44.02     20.50 o 
  -5   9   7      111.19      106.10     25.93 o 
  -4   9   7        3.76       10.13      6.97 o 
  -3   9   7       18.19       30.46     17.57 o 
   1 -10   8        0.11        4.02     18.15 o 
  -3  -9   8      103.51       84.58     21.00 o 
  -2  -9   8       62.01       56.80     18.24 o 
  -1  -9   8        8.41        4.86      9.39 o 
   0  -9   8        0.16        2.17     21.42 o 
   1  -9   8       60.83       78.52     14.24 o 
   2  -9   8      100.89      121.13     17.13 o 
   3  -9   8       13.28        2.27     13.68 o 
   4  -9   8       80.04       68.43     21.84 o 
  -4  -8   8       40.26       41.41     32.54 o 
  -3  -8   8       24.07       35.94     10.69 o 
  -2  -8   8       43.27       14.96     17.78 o 
  -1  -8   8       30.58       31.16     26.56 o 
   0  -8   8       27.50       31.62     10.82 o 
   1  -8   8       71.53       61.40     12.36 o 
   2  -8   8       52.93       29.45     11.04 o 
   3  -8   8      271.13      281.25     19.02 o 
   4  -8   8       42.20       57.31     13.31 o 
   5  -8   8       27.69       39.73     13.12 o 
  -6  -7   8       44.77       20.83     14.22 o 
  -5  -7   8        0.38       -3.59      8.46 o 
  -4  -7   8      153.37      154.76     15.79 o 
  -3  -7   8        0.74        3.92      9.79 o 
  -2  -7   8        0.47       17.97     11.59 o 
  -1  -7   8      172.93      202.04     17.87 o 
   0  -7   8        0.57       -4.67     10.20 o 
   1  -7   8      323.85      392.28     31.54 o 
   2  -7   8      137.04      116.65     14.93 o 
   3  -7   8      292.80      308.30     20.07 o 
   4  -7   8       83.18       72.35     12.05 o 
   5  -7   8       42.35       35.84     12.09 o 
   6  -7   8        1.28        4.87      9.08 o 
  -7  -6   8        7.47       -7.95     13.97 o 
  -6  -6   8      131.54      115.64     14.38 o 
  -5  -6   8      176.55      151.51     21.79 o 
  -4  -6   8       21.69        2.43      9.17 o 
  -3  -6   8        3.72        3.29      9.54 o 
  -2  -6   8       97.69       86.76     13.45 o 
  -1  -6   8      297.68      304.52     19.32 o 
   0  -6   8      226.61      244.71     17.52 o 
   1  -6   8       74.23       76.25     15.60 o 
   2  -6   8      615.73      640.92     28.99 o 
   3  -6   8       43.31       54.37     11.46 o 
   4  -6   8       10.98       15.24     10.05 o 
   5  -6   8        1.07        6.52      8.60 o 
   6  -6   8       12.30       15.18     25.93 o 
  -8  -5   8       28.29       25.10     22.25 o 
  -7  -5   8       20.38       10.96     15.98 o 
  -6  -5   8       11.41       20.16      9.13 o 
  -5  -5   8      152.93      139.44     10.25 o 
  -4  -5   8        4.54       10.19     10.52 o 
  -3  -5   8      188.16      202.84     15.63 o 
  -2  -5   8       26.09       36.48     16.73 o 
  -1  -5   8        8.36        6.49     10.64 o 
   0  -5   8       48.66       71.72     15.16 o 
   1  -5   8       81.66       79.59     15.10 o 
   2  -5   8        5.50        2.82     10.25 o 
   3  -5   8       56.53       75.08     13.24 o 
   4  -5   8      197.20      175.00     16.35 o 
   5  -5   8       32.46       25.36     10.10 o 
   6  -5   8        1.28       -2.21      8.65 o 
  -8  -4   8       65.57       59.46     15.60 o 
  -7  -4   8      134.11      116.28     12.58 o 
  -6  -4   8        9.25       22.31      8.27 o 
  -5  -4   8      921.03      973.73     22.82 o 
  -4  -4   8      238.90      235.90     16.85 o 
  -3  -4   8      132.02      118.19     18.20 o 
  -2  -4   8      500.84      476.64     70.44 o 
  -1  -4   8     1113.83     1156.82     83.07 o 
   0  -4   8      413.56      432.86     29.36 o 
   1  -4   8        6.86       14.43     11.36 o 
   2  -4   8      541.86      576.67     30.41 o 
   3  -4   8      367.19      361.59     19.57 o 
   4  -4   8       34.03       51.43     11.62 o 
   5  -4   8       18.48       28.24     14.31 o 
   6  -4   8      143.96      107.97     19.20 o 
   7  -4   8       28.70       34.13     18.24 o 
  -9  -3   8        4.20        3.77      9.89 o 
  -8  -3   8       69.94       58.91     11.24 o 
  -7  -3   8       16.18       13.76      4.75 o 
  -6  -3   8      465.25      491.56     20.11 o 
  -5  -3   8       14.65       20.75      5.91 o 
  -4  -3   8      119.44      138.82     15.73 o 
  -3  -3   8       11.88       18.86     10.35 o 
  -2  -3   8       85.07       81.50     13.13 o 
  -1  -3   8      260.23      251.05     25.10 o 
   0  -3   8      184.85      159.17     15.41 o 
   1  -3   8      255.91      279.62     19.45 o 
   2  -3   8       62.34       66.50     11.20 o 
   3  -3   8      294.69      303.36     18.00 o 
   4  -3   8      217.21      253.52     42.88 o 
   5  -3   8        4.07        3.89      5.70 o 
   6  -3   8        3.37       -3.10     18.07 o 
  -9  -2   8        2.87        0.42     11.63 o 
  -8  -2   8      132.86      141.64     21.42 o 
  -7  -2   8       48.88       48.28      9.88 o 
  -6  -2   8      155.07      152.37     12.48 o 
  -5  -2   8      989.85     1006.62     25.31 o 
  -4  -2   8        7.97       18.20      9.97 o 
  -3  -2   8      311.38      248.87     15.25 o 
  -2  -2   8       17.53       32.34     10.67 o 
  -1  -2   8      212.88      200.70     21.04 o 
   0  -2   8     1069.84     1054.04     32.63 o 
   1  -2   8       20.93        9.11     10.62 o 
   2  -2   8     1731.81     1917.46     58.19 o 
   3  -2   8       65.69       57.04     12.92 o 
   4  -2   8      169.49      171.64     20.57 o 
   5  -2   8        4.75        9.22     16.06 o 
   6  -2   8        8.43        2.76     17.99 o 
 -10  -1   8      111.74      121.61     19.79 o 
  -9  -1   8       65.73       64.53     13.11 o 
  -8  -1   8       45.01       51.72      8.16 o 
  -7  -1   8      269.18      293.12     14.54 o 
  -6  -1   8        1.56        1.20      6.02 o 
  -5  -1   8      152.29      134.71     10.51 o 
  -4  -1   8        1.03       10.57      7.59 o 
  -3  -1   8       11.95       17.21      7.63 o 
  -2  -1   8       22.05       30.88     10.17 o 
  -1  -1   8       12.40        8.03     15.64 o 
   0  -1   8      757.99      853.01     28.02 o 
   1  -1   8      129.62      164.17     20.33 o 
   2  -1   8      242.95      214.59     21.84 o 
   3  -1   8      109.63      115.59     34.30 o 
   4  -1   8        1.99        7.37      5.99 o 
   5  -1   8        5.78        3.13     18.20 o 
   6  -1   8       11.08        6.61     15.39 o 
 -10   0   8       87.93       92.98     14.26 o 
  -9   0   8       83.54       97.22     14.11 o 
  -8   0   8        4.93        8.83      5.59 o 
  -7   0   8       40.07       42.73      7.64 o 
  -6   0   8      242.18      252.97     13.42 o 
  -5   0   8      749.29      789.56     21.24 o 
  -4   0   8      265.72      240.72     10.41 o 
  -3   0   8      212.71      231.55     21.68 o 
  -2   0   8      654.87      564.23     34.30 o 
  -1   0   8      422.70      348.32     42.16 o 
   0   0   8       33.06       25.83      9.12 o 
   1   0   8       95.83       90.29     15.64 o 
   2   0   8      225.30      215.42     20.54 o 
   3   0   8        3.73        2.78      7.82 o 
   4   0   8      147.16      164.25     27.44 o 
   5   0   8       30.10       39.49     15.90 o 
   6   0   8       36.60       29.45     16.73 o 
 -10   1   8       19.40       34.71     10.83 o 
  -9   1   8        6.36        4.74      8.92 o 
  -8   1   8        2.38        9.86      5.51 o 
  -7   1   8      332.45      354.03     15.81 o 
  -6   1   8      735.42      745.27     47.30 o 
  -5   1   8       65.15       59.73      8.42 o 
  -4   1   8      561.76      533.51     17.16 o 
  -3   1   8       70.87       61.41      9.78 o 
  -2   1   8       23.28       24.37     11.16 o 
  -1   1   8      236.79      227.73     25.85 o 
   0   1   8      388.60      401.97     54.88 o 
   1   1   8      475.40      534.79     26.29 o 
   2   1   8       61.64       70.73      8.38 o 
   3   1   8      315.04      294.53     31.08 o 
   4   1   8      179.30      220.77     39.82 o 
   5   1   8      116.30      136.87     25.68 o 
 -11   2   8       12.10       26.56     10.99 o 
 -10   2   8       23.05       44.17     18.57 o 
  -9   2   8        7.22       14.33      9.21 o 
  -8   2   8      236.48      195.35     14.17 o 
  -7   2   8       35.55       39.64      7.03 o 
  -6   2   8      593.92      652.68     20.10 o 
  -5   2   8      566.77      614.43     31.33 o 
  -4   2   8       21.10       15.92      5.24 o 
  -3   2   8      261.04      242.38     32.59 o 
  -2   2   8       11.49        6.20      6.27 o 
  -1   2   8      296.81      302.03     12.64 o 
   0   2   8      230.67      220.45     18.00 o 
   1   2   8       80.86       83.71      9.38 o 
   2   2   8      172.50      190.64     12.99 o 
   3   2   8       34.19       33.18      7.03 o 
   4   2   8       72.31       50.53     21.33 o 
   5   2   8       28.64        6.86     12.80 o 
 -11   3   8       59.68       80.75     14.44 o 
 -10   3   8        9.19        9.83     10.08 o 
  -9   3   8       24.35       25.36      8.21 o 
  -8   3   8        1.72       18.22      7.27 o 
  -7   3   8      134.64      145.48     11.23 o 
  -6   3   8      290.72      292.12     15.51 o 
  -5   3   8      609.69      649.74     25.49 o 
  -4   3   8      520.61      553.66     18.50 o 
  -3   3   8       85.95       77.16     10.00 o 
  -2   3   8        9.52       14.89      7.73 o 
  -1   3   8       39.66       26.29      6.23 o 
   0   3   8      356.47      365.18     17.74 o 
   1   3   8      663.58      697.77     20.60 o 
   2   3   8      104.80      107.94     10.50 o 
   3   3   8      350.60      365.93     27.07 o 
   4   3   8        5.19       -4.27     11.55 o 
 -10   4   8       78.42       50.36     15.81 o 
  -9   4   8      226.28      252.38     13.38 o 
  -8   4   8      123.00      125.28     10.52 o 
  -7   4   8      102.34      101.32      8.71 o 
  -6   4   8      461.03      487.33     16.10 o 
  -5   4   8       57.23       58.36      8.25 o 
  -4   4   8       32.09       26.50      6.49 o 
  -3   4   8       18.09       19.45      5.86 o 
  -2   4   8       56.63       60.60      9.27 o 
  -1   4   8       86.27       78.17     10.23 o 
   0   4   8        3.13        7.82      4.16 o 
   1   4   8      214.99      230.05     23.98 o 
   2   4   8       27.93       31.89      7.82 o 
   3   4   8       34.97       25.69      7.10 o 
 -10   5   8       13.40        2.32     13.59 o 
  -9   5   8       12.99       12.20      6.57 o 
  -8   5   8       67.23       85.46      9.67 o 
  -7   5   8        5.34       13.68      6.00 o 
  -6   5   8       76.71       53.26      7.31 o 
  -5   5   8       50.15       50.71      7.51 o 
  -4   5   8      217.62      233.86     18.11 o 
  -3   5   8       13.37       25.15      7.42 o 
  -2   5   8       79.67       74.22     12.53 o 
  -1   5   8      218.63      194.62     13.96 o 
   0   5   8      178.18      158.29     24.92 o 
   1   5   8        0.70        4.33      3.74 o 
   2   5   8        3.97       12.60      8.52 o 
 -10   6   8       58.10       32.71     15.64 o 
  -9   6   8       58.66       68.23     10.92 o 
  -8   6   8       62.52       41.90      9.75 o 
  -7   6   8        9.34       11.48      9.54 o 
  -6   6   8      609.31      661.01     53.00 o 
  -5   6   8      390.23      344.99     24.55 o 
  -4   6   8       76.21       72.70     15.60 o 
  -3   6   8       41.14       43.39     11.21 o 
  -2   6   8       81.33      105.78     25.10 o 
  -1   6   8       48.46       36.30     13.13 o 
   0   6   8        0.90       -5.01      8.18 o 
   1   6   8      139.25      160.91     45.05 o 
  -9   7   8        5.64        5.12      9.31 o 
  -8   7   8       33.47       37.34     11.78 o 
  -7   7   8      154.23      170.45     21.92 o 
  -6   7   8       14.71        8.76     10.64 o 
  -5   7   8      156.24      154.79     28.53 o 
  -4   7   8      135.70       88.51     30.45 o 
  -3   7   8        0.32        9.77     17.02 o 
  -2   7   8       17.39       20.36      8.19 o 
  -1   7   8        9.77       23.24      8.34 o 
   0   7   8       38.82       29.15     14.35 o 
  -8   8   8       78.33       75.27     13.60 o 
  -7   8   8        2.46       -0.74      9.48 o 
  -6   8   8      160.33      159.82     15.59 o 
  -5   8   8       26.49       20.58      8.26 o 
  -4   8   8       54.67       32.02     10.61 o 
  -3   8   8       15.26       20.80      8.68 o 
  -2   8   8        5.74       12.76     10.68 o 
  -1  -9   9       46.40       45.33     14.39 o 
   0  -9   9        1.60        0.85     10.02 o 
   1  -9   9       34.10       27.83     11.48 o 
   2  -9   9       18.63       17.38     10.80 o 
  -3  -8   9        9.70       11.64     10.57 o 
  -2  -8   9        0.08        2.75      9.51 o 
  -1  -8   9        1.72       27.84     10.57 o 
   0  -8   9       29.18       29.74     11.80 o 
   1  -8   9       96.18       86.64     15.32 o 
   2  -8   9       40.89       30.58     11.67 o 
   3  -8   9       27.01       38.99     11.66 o 
   4  -8   9       57.69       43.61     15.60 o 
  -5  -7   9      146.11      146.58     18.89 o 
  -4  -7   9        8.85        4.92     10.21 o 
  -3  -7   9       34.76       38.31     10.96 o 
  -2  -7   9       18.09       19.03     10.77 o 
  -1  -7   9      114.79       93.14     15.02 o 
   0  -7   9       95.13       78.38     12.85 o 
   1  -7   9       83.33       96.66     27.11 o 
   2  -7   9      214.11      231.56     18.83 o 
   3  -7   9       11.55       14.14     10.47 o 
   4  -7   9       26.16       30.19     10.97 o 
   5  -7   9       17.74       20.04     12.20 o 
  -6  -6   9        3.79       18.99     22.17 o 
  -5  -6   9       13.12       11.50     11.23 o 
  -4  -6   9        0.30        4.41     13.05 o 
  -3  -6   9        4.05       16.24     10.05 o 
  -2  -6   9       77.08       91.49     14.45 o 
  -1  -6   9       44.08       55.04     13.61 o 
   0  -6   9      283.12      337.71     22.68 o 
   1  -6   9      128.58      128.72     15.61 o 
   2  -6   9       48.21       37.47     13.02 o 
   3  -6   9       76.72       80.10     23.68 o 
   4  -6   9       24.62       21.38     10.71 o 
   5  -6   9       10.63       10.67     16.15 o 
  -7  -5   9       15.39       -1.17     16.40 o 
  -6  -5   9       54.58       49.21     12.23 o 
  -5  -5   9       20.36       31.85     11.55 o 
  -4  -5   9        0.30        2.87     10.69 o 
  -3  -5   9       35.22       39.13     12.93 o 
  -2  -5   9      266.75      289.67     19.11 o 
  -1  -5   9      693.37      733.20     29.04 o 
   0  -5   9       86.22      116.67     29.45 o 
   1  -5   9      538.60      636.55     42.50 o 
   2  -5   9       93.43      104.21     14.31 o 
   3  -5   9       32.43       29.51     10.94 o 
   4  -5   9        9.56       16.35      9.81 o 
   5  -5   9        1.47        8.50      9.67 o 
  -8  -4   9        4.15       21.17     16.23 o 
  -7  -4   9       45.56       79.48     23.93 o 
  -6  -4   9        0.44       -8.75      8.75 o 
  -5  -4   9       36.64       49.02     11.61 o 
  -4  -4   9       45.03       54.24     18.66 o 
  -3  -4   9      242.57      234.54     19.53 o 
  -2  -4   9       26.03       45.23     15.98 o 
  -1  -4   9       86.34       83.30     12.97 o 
   0  -4   9      259.08      247.10     16.89 o 
   1  -4   9        5.47        6.71     16.82 o 
   2  -4   9       36.32        7.10     11.25 o 
   3  -4   9       16.10       36.68     13.38 o 
   4  -4   9       60.42       69.66     13.46 o 
   5  -4   9      141.98      132.59     30.49 o 
   6  -4   9       28.35       20.75     17.40 o 
  -9  -3   9        2.93        0.17     15.98 o 
  -8  -3   9       25.85       47.77     21.33 o 
  -7  -3   9       28.32       19.09     13.47 o 
  -6  -3   9       65.69       51.60     10.57 o 
  -5  -3   9      423.81      424.52     28.30 o 
  -4  -3   9        7.36        9.91     24.72 o 
  -3  -3   9      119.28      115.97     15.30 o 
  -2  -3   9        1.27        3.65     11.11 o 
  -1  -3   9      102.78      107.22     14.92 o 
   0  -3   9       29.02       14.43     10.33 o 
   1  -3   9      201.59      228.54     17.79 o 
   2  -3   9      207.41      211.81     20.90 o 
   3  -3   9        7.14       -3.76      9.12 o 
   4  -3   9       70.86       52.71     17.57 o 
   5  -3   9       38.07       33.71     14.39 o 
  -9  -2   9        0.36       -1.59     16.06 o 
  -8  -2   9      227.98      251.56     31.29 o 
  -7  -2   9      325.59      347.79     38.48 o 
  -6  -2   9        2.53        4.72      7.91 o 
  -5  -2   9      661.45      701.56     33.46 o 
  -4  -2   9       62.59       75.31     16.26 o 
  -3  -2   9       11.35        6.72      8.76 o 
  -2  -2   9        1.82      -10.43     10.43 o 
  -1  -2   9      342.34      344.74     30.19 o 
   0  -2   9      424.03      416.57     21.09 o 
   1  -2   9       29.68       30.02      9.67 o 
   2  -2   9      233.08      228.59     23.01 o 
   3  -2   9      141.14      178.25     22.55 o 
   4  -2   9       14.78       13.59      9.91 o 
   5  -2   9       13.82        1.98     10.33 o 
  -9  -1   9       58.15      113.61     20.66 o 
  -8  -1   9      134.79      117.86     12.70 o 
  -7  -1   9       74.11       73.71      9.57 o 
  -6  -1   9      255.39      274.82     27.60 o 
  -5  -1   9       15.77        4.25      8.54 o 
  -4  -1   9       17.76        7.66     18.28 o 
  -3  -1   9        1.28        8.81      7.00 o 
  -2  -1   9      193.87      222.03     22.55 o 
  -1  -1   9      760.83      779.94     35.51 o 
   0  -1   9       15.69        3.06      7.71 o 
   1  -1   9      430.12      503.35     59.98 o 
   2  -1   9       35.13       25.28      9.21 o 
   3  -1   9       17.90       20.26     15.35 o 
   4  -1   9        2.84        7.07      6.59 o 
   5  -1   9        0.97        8.45     16.31 o 
 -10   0   9       27.76       22.17     16.31 o 
  -9   0   9       18.01       12.92      9.36 o 
  -8   0   9      627.76      589.97     22.26 o 
  -7   0   9      211.47      225.45     17.27 o 
  -6   0   9       42.58       42.20      7.41 o 
  -5   0   9      384.30      348.07     26.87 o 
  -4   0   9      130.41      148.99     19.83 o 
  -3   0   9      115.12      143.45     16.77 o 
  -2   0   9       21.89       20.39     11.74 o 
  -1   0   9      816.75      857.75     29.45 o 
   0   0   9      675.08      652.47     43.75 o 
   1   0   9      161.91      142.68     17.77 o 
   2   0   9      611.64      623.63     24.93 o 
   3   0   9       24.03       18.19      8.79 o 
   4   0   9       18.23       30.95     11.62 o 
   5   0   9       59.71       89.35     25.10 o 
 -10   1   9       36.20       40.32     17.48 o 
  -9   1   9      105.58       94.60     12.05 o 
  -8   1   9       27.91       28.20      6.98 o 
  -7   1   9       14.32       19.64      6.74 o 
  -6   1   9       46.73       36.92      7.76 o 
  -5   1   9       34.58       39.90     12.23 o 
  -4   1   9      166.84      163.57     18.76 o 
  -3   1   9        1.24        3.12     10.14 o 
  -2   1   9      636.13      556.25     32.96 o 
  -1   1   9      164.21      156.26     19.75 o 
   0   1   9      122.72      128.07     17.77 o 
   1   1   9       30.79       26.97      9.56 o 
   2   1   9        0.62        3.75      9.81 o 
   3   1   9      113.48       99.73     14.86 o 
   4   1   9       17.66        8.63      4.70 o 
 -10   2   9        3.58       10.24      9.41 o 
  -9   2   9        2.73        8.74      8.86 o 
  -8   2   9        3.63        8.42      5.34 o 
  -7   2   9      220.36      223.18     15.42 o 
  -6   2   9        0.59        5.01      5.79 o 
  -5   2   9      418.95      435.34     16.29 o 
  -4   2   9      189.41      210.92     18.99 o 
  -3   2   9       40.18       35.68     12.04 o 
  -2   2   9       63.94       46.09     10.26 o 
  -1   2   9      129.37      132.94     16.19 o 
   0   2   9      230.87      204.18     21.45 o 
   1   2   9        0.02       11.77     13.43 o 
   2   2   9      153.06      136.33     17.99 o 
   3   2   9       72.08       63.42     12.88 o 
   4   2   9        0.15       45.85     21.08 o 
 -10   3   9        0.73        1.68      9.00 o 
  -9   3   9       85.80      101.93     10.89 o 
  -8   3   9        1.16        4.80      6.33 o 
  -7   3   9      287.42      275.18     15.59 o 
  -6   3   9      448.91      518.78     18.62 o 
  -5   3   9        0.50       -3.74      8.08 o 
  -4   3   9       46.54       25.27      8.70 o 
  -3   3   9        0.95        4.61      3.76 o 
  -2   3   9       86.33       83.44     13.60 o 
  -1   3   9       96.97       98.73     18.32 o 
   0   3   9        4.18        8.60      9.89 o 
   1   3   9      148.31      174.51     20.10 o 
   2   3   9        0.40        5.50      8.78 o 
   3   3   9       28.68       31.27      9.37 o 
 -10   4   9       51.42       35.48     15.52 o 
  -9   4   9       42.15       39.69      9.35 o 
  -8   4   9      316.46      344.75     27.69 o 
  -7   4   9        2.74       11.99      6.44 o 
  -6   4   9      196.96      186.46     12.11 o 
  -5   4   9        6.55        4.71      8.28 o 
  -4   4   9        4.98        2.26      4.24 o 
  -3   4   9        0.44       -4.83      6.69 o 
  -2   4   9       63.95       73.56     10.87 o 
  -1   4   9      387.67      424.63     53.75 o 
   0   4   9       65.30       51.04     15.90 o 
   1   4   9       77.42       75.94     12.01 o 
   2   4   9       57.98       53.97     17.02 o 
 -10   5   9      104.57       88.01     20.25 o 
  -9   5   9      149.57      163.00     15.71 o 
  -8   5   9        6.37        4.73      6.02 o 
  -7   5   9      366.63      343.77     15.97 o 
  -6   5   9      307.36      281.73     13.83 o 
  -5   5   9       22.65       21.06     10.50 o 
  -4   5   9       21.58       16.46      6.07 o 
  -3   5   9       26.11       18.30      8.07 o 
  -2   5   9      396.66      426.45     36.78 o 
  -1   5   9       29.98       20.33     16.73 o 
   0   5   9      227.32      251.98     29.62 o 
   1   5   9      108.44       95.79     23.17 o 
  -9   6   9       19.80       20.51     12.26 o 
  -8   6   9       86.95       83.49     11.89 o 
  -7   6   9        2.44        6.45      8.74 o 
  -6   6   9       46.76       58.57     13.13 o 
  -5   6   9       30.47       14.31      9.40 o 
  -4   6   9      103.60       75.63     25.18 o 
  -3   6   9       58.60       41.91     18.91 o 
  -2   6   9       73.18       71.10     21.25 o 
  -1   6   9      171.84      201.37     24.43 o 
   0   6   9       11.88       26.10     19.58 o 
  -8   7   9        1.33        1.40      9.04 o 
  -7   7   9       47.69       46.43     10.82 o 
  -6   7   9       96.57       85.45     11.96 o 
  -5   7   9       43.89       25.81     10.18 o 
  -4   7   9       29.61       16.62      9.27 o 
  -3   7   9       15.35       16.20      6.52 o 
  -2   7   9        0.27       18.07     16.40 o 
  -2  -8  10      116.12      145.97     20.56 o 
  -1  -8  10        8.76       20.97     17.69 o 
   0  -8  10       29.37       21.26     13.39 o 
   1  -8  10        1.26       19.41     13.72 o 
   2  -8  10        0.53       14.79     15.31 o 
  -4  -7  10       32.07       32.13     11.13 o 
  -3  -7  10        7.66       29.66     11.37 o 
  -2  -7  10        4.10        2.21     11.05 o 
  -1  -7  10        9.86       14.18     11.45 o 
   0  -7  10       11.42        8.24     11.06 o 
   1  -7  10        2.18       -9.69     11.70 o 
   2  -7  10        4.28       10.71     11.46 o 
   3  -7  10       76.12       95.50     24.60 o 
  -5  -6  10        4.21        7.85      9.75 o 
  -4  -6  10        0.34       -1.95      9.79 o 
  -3  -6  10       11.10       17.79     13.43 o 
  -2  -6  10      116.93      132.70     16.53 o 
  -1  -6  10       39.55       31.87     15.73 o 
   0  -6  10       67.39       49.04     12.28 o 
   1  -6  10      156.56      130.87     15.20 o 
   2  -6  10       30.25       44.80     16.21 o 
   3  -6  10       10.98        5.36     10.28 o 
   4  -6  10       43.87       44.51     12.57 o 
  -6  -5  10       55.18       35.81     12.30 o 
  -5  -5  10       13.51       15.81      9.99 o 
  -4  -5  10        0.74       -8.69     10.29 o 
  -3  -5  10       89.76       97.77     15.03 o 
  -2  -5  10        0.08        7.95     11.74 o 
  -1  -5  10      584.21      626.75     37.27 o 
   0  -5  10      281.27      283.36     27.11 o 
   1  -5  10       48.40       49.21     13.36 o 
   2  -5  10       47.03       58.00     16.15 o 
   3  -5  10        0.71       23.94     10.33 o 
   4  -5  10      115.50      116.57     17.37 o 
  -7  -4  10       33.43       15.56     16.82 o 
  -6  -4  10       27.80       20.85      9.78 o 
  -5  -4  10      108.66      124.96     16.31 o 
  -4  -4  10      131.50      152.34     17.06 o 
  -3  -4  10       58.29       84.08     18.75 o 
  -2  -4  10      402.42      426.13     23.88 o 
  -1  -4  10      115.40      104.52     14.82 o 
   0  -4  10      127.68      183.00     18.87 o 
   1  -4  10       17.24       -0.53     11.46 o 
   2  -4  10        3.73       -5.86     11.27 o 
   3  -4  10       18.47        1.61      7.02 o 
   4  -4  10       19.73       18.55      7.28 o 
  -8  -3  10       29.11       40.83     19.99 o 
  -7  -3  10        0.49       -7.49      9.87 o 
  -6  -3  10        3.37       -9.60      9.60 o 
  -5  -3  10       37.00       58.18     20.71 o 
  -4  -3  10      115.80      133.42     21.84 o 
  -3  -3  10       33.35       42.42     17.65 o 
  -2  -3  10      345.53      376.30     98.97 o 
  -1  -3  10      397.06      362.16    116.79 o 
   0  -3  10       21.64       13.30     12.72 o 
   1  -3  10        8.31       14.47      8.78 o 
   2  -3  10        1.94        4.18      6.19 o 
   3  -3  10       51.12       25.93     11.29 o 
   4  -3  10      154.75      138.99     21.90 o 
  -8  -2  10       15.01       32.38     23.59 o 
  -7  -2  10       46.25       40.58     10.67 o 
  -6  -2  10       45.26       33.13     10.69 o 
  -5  -2  10       19.86       27.44     12.59 o 
  -4  -2  10       12.89        3.74      6.31 o 
  -3  -2  10      141.82      134.06     20.41 o 
  -2  -2  10       54.46       66.68     13.80 o 
  -1  -2  10        0.04       11.21     17.48 o 
   0  -2  10       11.86        4.87     10.74 o 
   1  -2  10       19.78       20.36      8.86 o 
   2  -2  10       38.47       50.53     12.73 o 
   3  -2  10       40.87       10.79      8.53 o 
   4  -2  10       99.08      116.76     31.54 o 
  -9  -1  10        7.69       29.11     24.01 o 
  -8  -1  10      198.70      217.95     48.65 o 
  -7  -1  10        1.52        6.84     14.05 o 
  -6  -1  10      235.03      230.61     24.99 o 
  -5  -1  10      309.42      319.93     30.08 o 
  -4  -1  10       60.10       67.85     16.42 o 
  -3  -1  10        0.90       16.02      7.27 o 
  -2  -1  10       29.65       20.64     10.55 o 
  -1  -1  10      510.30      426.87     32.72 o 
   0  -1  10       73.46       71.36     24.39 o 
   1  -1  10      122.98      116.14     14.90 o 
   2  -1  10       88.34       78.07     18.56 o 
   3  -1  10       19.77       27.58     13.59 o 
   4  -1  10        9.09       20.40      9.46 o 
  -9   0  10      110.69      167.32     30.20 o 
  -8   0  10      120.43      129.05     35.93 o 
  -7   0  10      201.78      208.23     30.62 o 
  -6   0  10        6.16       -0.71      9.07 o 
  -5   0  10        7.76       21.61     11.33 o 
  -4   0  10      121.04      112.50     17.22 o 
  -3   0  10       44.89       55.76     12.47 o 
  -2   0  10      417.48      413.61     20.92 o 
  -1   0  10      148.36      138.42     18.89 o 
   0   0  10      340.18      356.84     27.48 o 
   1   0  10       29.65       44.03     12.01 o 
   2   0  10        2.56       10.29      6.56 o 
   3   0  10        1.82       -1.08      9.04 o 
   4   0  10       38.09       21.42     16.15 o 
  -9   1  10       44.14       84.33     23.09 o 
  -8   1  10      103.43      100.28     16.58 o 
  -7   1  10        0.83        7.93      7.39 o 
  -6   1  10       20.96       16.57      8.27 o 
  -5   1  10        8.10        9.95     10.55 o 
  -4   1  10      487.14      482.08     31.84 o 
  -3   1  10       63.25       61.60     16.69 o 
  -2   1  10      272.96      275.58     26.19 o 
  -1   1  10      557.20      597.42     41.45 o 
   0   1  10       23.34       26.07      9.61 o 
   1   1  10       66.67       71.57     12.26 o 
   2   1  10        0.34        6.36      4.96 o 
   3   1  10       21.84       19.46      7.10 o 
  -9   2  10        0.10      -13.97     13.97 o 
  -8   2  10      133.92      147.57     22.42 o 
  -7   2  10       19.56       10.42      8.26 o 
  -6   2  10       21.27       20.11     10.30 o 
  -5   2  10        1.86        8.04      8.84 o 
  -4   2  10      121.95      104.11     16.03 o 
  -3   2  10      161.85      157.48     17.59 o 
  -2   2  10       39.17       39.30     11.50 o 
  -1   2  10      149.28      162.32     16.84 o 
   0   2  10       90.40       75.24     13.72 o 
   1   2  10        0.64        2.30      9.17 o 
   2   2  10        0.07        0.15      9.70 o 
   3   2  10        0.26       10.00      4.49 o 
  -9   3  10      119.25      130.15     15.24 o 
  -8   3  10       71.80       53.71     11.29 o 
  -7   3  10       15.48       18.81     10.72 o 
  -6   3  10        1.40       10.62      7.05 o 
  -5   3  10       89.50       94.48     15.56 o 
  -4   3  10      350.28      344.49     28.28 o 
  -3   3  10       14.19       14.09      8.22 o 
  -2   3  10      187.30      168.29     18.50 o 
  -1   3  10       15.41       17.97      8.30 o 
   0   3  10        1.27        0.81     13.59 o 
   1   3  10       10.77       16.45     11.29 o 
   2   3  10       23.89       13.84      6.21 o 
  -9   4  10       39.25       26.56      9.32 o 
  -8   4  10       70.49       99.17     12.53 o 
  -7   4  10      256.68      279.14     17.69 o 
  -6   4  10       16.02       17.67     11.08 o 
  -5   4  10      127.54      139.14     15.05 o 
  -4   4  10       79.77       89.96     13.02 o 
  -3   4  10       40.10       26.60     12.05 o 
  -2   4  10        5.79        9.48      7.48 o 
  -1   4  10       77.46       67.52     14.97 o 
   0   4  10      195.95      182.70     29.95 o 
   1   4  10        8.98        2.26     13.39 o 
  -7   5  10       26.08       24.01     16.15 o 
  -6   5  10       55.25       52.37     17.32 o 
  -5   5  10       17.70       23.17     16.48 o 
  -3   5  10       76.69       64.75     22.09 o 
  -2   5  10      153.45      188.49     25.35 o 
  -1   5  10      152.75      166.48     24.43 o 
   0   5  10        2.18       13.47     15.14 o 
  -8   6  10       66.30       57.31     17.57 o 
  -7   6  10       12.43       14.05     14.47 o 
  -6   6  10        2.22       12.30     15.64 o 
  -4   6  10       65.12       48.61     20.25 o 
  -3   6  10       92.90      133.19     22.92 o 
  -2  -7  11        0.96        8.67     11.34 o 
  -1  -7  11       14.10       12.14     11.59 o 
   0  -7  11        2.71        2.61     11.52 o 
  -4  -6  11        3.66        0.59     13.43 o 
  -3  -6  11       19.53       19.70     12.16 o 
  -2  -6  11       66.76       70.04     14.04 o 
  -1  -6  11       61.53       67.00     13.43 o 
   0  -6  11        2.60       -2.31     11.81 o 
   1  -6  11        0.12        6.48     11.41 o 
   2  -6  11       83.57      114.69     19.07 o 
  -5  -5  11        0.21        1.27     10.48 o 
  -4  -5  11        0.20        4.03     10.99 o 
  -3  -5  11       92.66      109.02     15.71 o 
  -2  -5  11      186.59      195.80     18.84 o 
  -1  -5  11       34.28       37.74     16.29 o 
   0  -5  11       18.83       44.59     17.65 o 
   1  -5  11       54.92       59.13     14.56 o 
   2  -5  11       14.45       24.19     19.70 o 
   3  -5  11        2.48       -8.44     10.96 o 
  -6  -4  11        2.61        9.02      6.36 o 
  -5  -4  11        0.39        8.35      8.29 o 
  -4  -4  11       53.95       54.22     13.30 o 
  -3  -4  11        5.55       -2.55     10.96 o 
  -2  -4  11      141.73      165.52     18.76 o 
  -1  -4  11       19.93       15.53     12.00 o 
   0  -4  11       34.43       22.31     18.11 o 
   1  -4  11       40.22       50.87     11.55 o 
   2  -4  11       25.29       39.14     15.07 o 
   3  -4  11       31.72       30.48     11.82 o 
  -7  -3  11        3.83       11.55      8.87 o 
  -6  -3  11       35.12       32.29     13.22 o 
  -5  -3  11       95.54       57.06     21.00 o 
  -4  -3  11       27.76       26.02     13.89 o 
  -3  -3  11      343.82      277.75    100.73 o 
  -2  -3  11        5.85        4.14     17.78 o 
  -1  -3  11      177.57      165.65     23.26 o 
   0  -3  11        4.63       25.74     14.88 o 
   1  -3  11        0.46        6.69      9.73 o 
   2  -3  11       65.24       50.58     14.24 o 
   3  -3  11        0.67        6.26      7.78 o 
  -8  -2  11        0.56        0.17     16.06 o 
  -7  -2  11        0.90       21.36      7.12 o 
  -6  -2  11       22.29       18.86     17.11 o 
  -5  -2  11      138.23      124.50     17.80 o 
  -4  -2  11       62.21       75.47     14.72 o 
  -3  -2  11      247.84      225.35     23.96 o 
  -2  -2  11      361.76      451.49     49.44 o 
  -1  -2  11       19.41       16.28     10.39 o 
   0  -2  11        8.86        9.48      7.24 o 
   1  -2  11        3.14        4.44      6.02 o 
   2  -2  11       40.67       39.98     11.59 o 
   3  -2  11      117.11      116.73     27.44 o 
  -8  -1  11       72.34       65.09     20.91 o 
  -7  -1  11      136.93      129.24     22.09 o 
  -6  -1  11      154.92      173.94     26.17 o 
  -5  -1  11        1.25        3.24      5.94 o 
  -4  -1  11      132.51      106.91     16.97 o 
  -3  -1  11      118.95      129.04     19.94 o 
  -2  -1  11       10.30       13.32     10.21 o 
  -1  -1  11       44.57       48.47     11.24 o 
   0  -1  11        0.47       -1.08     10.49 o 
   1  -1  11       54.69       63.62     14.60 o 
   2  -1  11        0.63       -0.94      9.76 o 
   3  -1  11      143.35      140.64     37.86 o 
  -8   0  11       73.90       49.57     13.08 o 
  -7   0  11        1.90       13.39      8.94 o 
  -6   0  11       28.88       26.50      9.08 o 
  -5   0  11       68.16       66.65     14.40 o 
  -4   0  11      114.14      115.83     17.01 o 
  -3   0  11       27.65       22.56     12.79 o 
  -2   0  11      202.72      239.52     27.61 o 
  -1   0  11      197.04      226.51     23.88 o 
   0   0  11       29.65        5.74     11.04 o 
   1   0  11       22.45       18.43     10.11 o 
   2   0  11       95.83       73.82     14.95 o 
  -8   1  11       58.80       40.67     12.85 o 
  -7   1  11        2.06        8.86      7.99 o 
  -6   1  11        1.70        2.14      5.69 o 
  -5   1  11        0.18      -10.88     10.88 o 
  -4   1  11       48.63       74.74     17.65 o 
  -3   1  11       43.82       29.39     11.70 o 
  -2   1  11        0.36        1.07      7.78 o 
  -1   1  11      137.93      126.00     18.11 o 
   0   1  11       23.79       22.49      9.26 o 
   1   1  11        6.77       11.49     16.36 o 
   2   1  11        2.79        0.92     12.34 o 
  -8   2  11       60.32       71.23     14.77 o 
  -7   2  11        0.11       -9.04      9.41 o 
  -6   2  11        3.03        9.42     10.78 o 
  -5   2  11      235.28      267.07     26.88 o 
  -4   2  11      239.42      218.14     23.94 o 
  -3   2  11       95.12       93.14     17.10 o 
  -2   2  11      234.02      251.72     41.83 o 
  -1   2  11       13.49       11.15      8.95 o 
   0   2  11       10.88        8.96      8.56 o 
   1   2  11       16.94       14.79      8.38 o 
  -8   3  11       40.57       44.57     12.67 o 
  -7   3  11       17.08       18.50      8.30 o 
  -6   3  11        6.02        9.57      7.54 o 
  -5   3  11        0.49        8.05     10.21 o 
  -4   3  11      249.02      240.81     24.60 o 
  -3   3  11        1.34        0.85      9.23 o 
  -2   3  11      258.17      267.70     25.34 o 
  -1   3  11      106.57      107.76     18.34 o 
   0   3  11        1.89       13.18      8.99 o 
  -8   4  11        1.13       14.64     14.05 o 
  -7   4  11       29.55       36.63     11.42 o 
  -6   4  11      155.91      157.47     19.79 o 
  -5   4  11       72.30       76.31     15.37 o 
  -4   4  11        1.87        0.99      8.37 o 
  -3   4  11       41.66       30.45     15.23 o 
  -2   4  11      110.24       76.30     29.95 o 
  -1   4  11       10.76       13.97      8.70 o 
  -7   5  11       61.23       77.22     21.75 o 
  -6   5  11        9.64       21.17     15.98 o 
  -5   5  11       30.01       -4.10     16.56 o 
  -4   5  11      151.70      164.81     29.95 o 
  -3   5  11       24.36       46.93     19.24 o 
  -3  -5  12       21.39       19.50     11.90 o 
  -2  -5  12       10.13        8.52     11.46 o 
  -1  -5  12       36.13       31.48     12.62 o 
   0  -5  12      101.84       76.31     15.75 o 
  -5  -4  12       20.24       26.15     10.58 o 
  -4  -4  12       20.27       10.25      8.99 o 
  -3  -4  12        2.32       -3.34     11.48 o 
  -2  -4  12        3.69        0.93      9.82 o 
  -1  -4  12       57.32       32.57     13.43 o 
   0  -4  12       51.94       79.12     17.06 o 
   1  -4  12       31.10       31.89     12.31 o 
  -6  -3  12       13.82       23.82      9.80 o 
  -5  -3  12       41.15       41.72     12.04 o 
  -4  -3  12       37.37       41.94     12.96 o 
  -3  -3  12      109.72       93.55     19.70 o 
  -2  -3  12      140.71      124.39     18.91 o 
  -1  -3  12        9.71       -3.35     15.73 o 
   0  -3  12        0.70        9.76      9.45 o 
   1  -3  12       11.30       19.17      8.01 o 
  -6  -2  12       53.35       73.56     41.79 o 
  -5  -2  12       32.25       23.97      9.75 o 
  -4  -2  12      240.96      257.16     29.66 o 
  -3  -2  12        0.42        6.11      7.31 o 
  -2  -2  12       52.70       56.26     13.43 o 
  -1  -2  12        0.85        1.79      8.50 o 
   0  -2  12        0.85       11.78      9.08 o 
   1  -2  12       12.42       10.43      9.98 o 
  -7  -1  12        0.15       15.55     11.71 o 
  -6  -1  12      246.74      264.39     30.03 o 
  -5  -1  12      177.36      166.49     37.23 o 
  -4  -1  12       18.09        6.11      7.39 o 
  -3  -1  12      111.57       88.90     15.87 o 
  -2  -1  12       21.60       25.35     11.06 o 
  -1  -1  12        1.66       14.33      7.35 o 
   0  -1  12       12.08       12.53      8.05 o 
   1  -1  12       74.42       79.28     37.35 o 
  -7   0  12       41.97       47.00     26.19 o 
  -6   0  12        0.52       11.40      9.69 o 
  -5   0  12       50.42       38.68     11.19 o 
  -4   0  12       19.77       29.51     11.35 o 
  -3   0  12       29.84       15.30      9.29 o 
  -2   0  12        1.48       16.73     15.39 o 
  -1   0  12        0.43       15.50      9.17 o 
   0   0  12       57.30       52.87     14.56 o 
  -7   1  12       32.13       34.45     11.50 o 
  -6   1  12      137.71      131.31     19.73 o 
  -5   1  12       27.22       28.31     15.23 o 
  -4   1  12       41.34       23.52      8.84 o 
  -3   1  12       65.37       44.13     25.31 o 
  -2   1  12       28.27       57.04     33.55 o 
  -1   1  12       28.27       32.01     12.78 o 
   0   1  12        0.79        3.99     10.57 o 
  -7   2  12        7.43        6.69      9.67 o 
  -6   2  12       12.62        8.85      7.69 o 
  -5   2  12       20.31       31.02     17.32 o 
  -4   2  12      115.38      134.99     20.65 o 
  -3   2  12        1.97       -2.23      8.76 o 
  -2   2  12       52.79       60.73     16.54 o 
  -1   2  12       14.46       12.59     10.83 o 
  -6   3  12       63.83      113.31     19.82 o 
  -5   3  12        8.09       10.80      9.85 o 
  -4   3  12       81.10       92.45     21.71 o 
  -3   3  12      102.01       79.48     17.90 o 
  -2   3  12       16.25       20.54      8.51 o 
  -3  -2  13       33.69       27.48      9.08 o 
  -4  -1  13       31.91       26.61     12.69 o 
  -3  -1  13       17.75       10.68     18.45 o 
  -4   0  13       74.75       57.51     22.38 o 
  -3   0  13       10.04        5.22      7.48 o 
                                                 
